# Supplementary material for: Predicting immunotherapy benefit in leiomyosarcoma through active chromatin cfDNA profiling
Source: NPJ Precis Oncol. 2026 May 5;10:269. doi: 10.1038/s41698-026-01451-9 (PMC13350727; doi:10.1038/s41698-026-01451-9)
Supplement: Supplementary file 2 — Supplementary Data [file 41698_2026_1451_MOESM2_ESM.xlsx]

## Sheet: Supplementary Data 2
Supplementary Data 2. Enrichment pathway analysis
Gene Set	HR (OS)	p-value (OS)	*Adjusted p-value (OS)	HR (PFS 12M)	p-value (PFS 12M)	*Adjusted p-value (PFS 12M)
immune response	0.1628	0.0023	0.0051	-	-	-
autophagy	3.4046	0.0173	0.0259	13.1472	6e-05	0.0002
extracellular matrix organization	0.2161	0.0008	0.0051	0.1741	0.00017	0.0004
apoptotic process	4.7774	0.0016	0.0051	6.8832	0.00025	0.0006
immune effector process	7.3812	0.0001	0.0034	6.2271	0.00045	0.0009
negative regulation of PI3-kinase/PKB signal transduction	5.9851	0.0001	0.0034	5.1579	0.00062	0.0011
inflammatory response	2.8968	0.0522	0.062	4.8997	0.00102	0.0018
T cell activation	4.2839	0.0009	0.0051	4.2732	0.00118	0.002
cell morphogenesis	0.2571	0.0051	0.0096	0.2538	0.00156	0.0025
positive regulation of type I interferon-mediated signaling	0.2372	0.0083	0.0143	0.2278	0.0021	0.0032
B cell activation	4.5314	0.0011	0.0051	4.0699	0.00254	0.0035
lymphocyte differentiation	4.5314	0.0011	0.0051	4.0699	0.00254	0.0035
T cell receptor signaling pathway	4.451	0.0008	0.0051	3.3905	0.00794	0.0098
cellular response to retinoic acid	2.7397	0.0237	0.0322	2.7145	0.00846	0.0098
innate immune response-activating signaling pathway	2.899	0.019	0.0277	2.7479	0.0133	0.0152
branching morphogenesis of an epithelial tube	4.3859	0.1178	0.1244	8.3239	0.01404	0.0157
negative regulation of cell growth	0.3245	0.0087	0.0143	0.3536	0.02124	0.0224
macrophage homeostasis	1.1941	0.7515	0.7515	2.7082	0.05546	0.0575
negative regulation of endothelial cell migration	0.5198	0.1778	0.1842	0.5041	0.18927	0.1927
*Adjust p-values using the Benjamini-Hochberg correction

## Sheet: Supplementary Data 3
Supplementary Data 3. Cancer-associated genes across differential CNV segments
Segment	CNV	Gene	Coordinate	Description	Genes
chr13:101000001-114000000	Loss	TNFSF13B	chr13:108921976-108960832	B-cell activating factor, a cytokine for antitumor immunity. Paper [1] shows patients with high BAFF levels experienced lower responses to anti-PD-1 immunotherapies.	TNFSF13B;RNA5SP39
chr15:2500000-81000000	Loss	TCF12	chr15:57210820-57582051	TCF12 has been reported to function as an oncogene in the progression of various malignant tumors [4].	TCF12;AC010999.1;HNRNPA3P11;snoU13
chr15:81000001-102000000	Gain	AKAP13	chr15:86123409-86292138	AKAP13 can act as a scaffold for PKA and mTORC1, where PKA inhibits mTORC1, suggesting a role in regulating cell proliferation and size [5].	AKAP13;RP11-815J21.1;RP11-815J21.4;RP11-815J21.3;RNU6-1280P;RP11-158M2.2;RP11-158M2.3
chr17:1000001-81000000	Loss	TOP2A	chr17:38544776-38545899	Involved in DNA replication and repair, and its alterations can contribute to cancer development and drug resistance.	TOP2A
chr17:1000001-81000000	Loss	ERRB2	chr17:37851183-37884762	A well-known oncogene. Amplification or overexpression of HER2 is frequently observed in various cancers.	ERBB2;MIR4728;PGAP3;MIEN1
chr22:22000001-44000000	Gain	IL2RB	chr22:37514705-37545959	A cytokine whose mRNA expression is positively correlated with predictive gene signatures for response to anti-PD1 and anti-PDL1 therapy [2].	AL022314.1;IL2RB
chr22:22000001-44000000	Gain	CHEK2	chr22:29130390-29130715	A checkpoint kinase that plays roles in DNA damage response and cell cycle regulation [3].	CHEK2

## Sheet: Supplementary Data 4
Supplementary Data 4. Genes found in differential CNV segments
Segment	CNV	Gene	Coordinate	Genes
chr13:101000001-114000000	Loss	TNFSF13B	chr13:108921976-108960832	PCCA;NALCN-AS1;ITGBL1;HMGB3P7;LIPT1P1;FGF14-AS1;FGF14-AS2;TPP2;RP11-29B2.5;snoU13;LINC00283;BIVM;BIVM-ERCC5;RNY5P8;ERCC5;METTL21EP;RP11-255P5.2;RP11-123H22.1;RPL7P45;DAOA;LINC00343;AL603632.1;LINC00460;RPL35P9;LINC00551;LINC00443;ATP5G1P5;AL445204.1;AL138710.1;ABHD13;TNFSF13B;HCFC2P1;MYO16;LINC00370;LINC01067;LINC00399;LINC00676;RN7SKP10;LINC00396;COL4A2;CARKD;AL139385.1;ING1;PARP1P1;LINC00431;LI…
chr15:2500000-81000000	Loss	TCF12	chr15:57210820-57582051	RP11-79C23.1;RNU6-978P;RP11-173D3.3;BMS1P15;CHEK2P2;RP11-509A17.3;AC026495.1;RP11-467L19.8;GOLGA8CP;RN7SL759P;AC131280.1;RNU6-498P;RP11-403B2.5;AC012414.1;GRAMD4P5;MIR3118-4;MIR5701-1;CT60;OR11J2P;KIAA0125P2;BMS1P16;RNU6-1235P;DKFZP547L112;RP11-32B5.5;GRAMD4P6;MIR3118-6;MIR5701-2;RP11-928F19.5;RP11-69H14.6;OR4Q1P;OR4H6P;OR4M2;OR4N4;OR4N3P;AC010760.1;RP11-603B24.2;RP11-603B24.1;RP11-467N20.1;GOLGA…
chr15:81000001-102000000	Gain	AKAP13	chr15:86123409-86292138	ABHD17C;KIAA1199;MESDC1;C15orf26;IL16;RP11-761I4.3;CTD-2240J17.1;CTD-2034I4.1;CTD-2034I4.2;AC026956.1;RP11-597K23.2;FAM154B;RP13-98N21.3;UBE2Q2P2;RP13-608F4.8;GOLGA6L9;CSPG4P8;RP13-608F4.1;RP13-98N21.2;RP11-152F13.7;RN7SL256P;AC126339.1;UBE2Q2P3;RP11-152F13.8;CSPG4P10;GOLGA6L10;RP11-379H8.1;RP11-752G15.3;RP11-752G15.8;RP11-752G15.6;SCARNA15;WHAMM;RP11-382A20.5;FAM103A1;RP11-382A20.7;AC022558.1;RP…
chr17:1000001-81000000	Loss	TOP2A	chr17:38544776-38545899	AC016292.1;BHLHA9;TUSC5;RP11-818O24.3;PITPNA-AS1;WDR81;SERPINF2;SERPINF1;RPA1;CTD-2545H1.2;AC099684.1;DPH1;OVCA2;HIC1;RP11-667K14.5;RN7SL624P;AC090617.1;AL450226.2;SRR;HNRNPA1P16;SGSM2;RP1-59D14.1;PAFAH1B1;snoU13;RN7SL608P;RP11-74E22.6;RP11-74E22.3;hsa-mir-1253;RN7SL605P;RAP1GAP2;OR1E3;OR1A2;OR1A1;OR1D4;OR1D3P;OR3A4P;OR3A5P;OR1R1P;OR3A3;ASPA;CTNS;RP11-48B14.1;EMC6;CTD-3195I5.3;GSG2;CTD-3195I5.4;R…
chr17:1000001-81000000	Loss	ERRB2	chr17:37851183-37884762	AC016292.1;BHLHA9;TUSC5;RP11-818O24.3;PITPNA-AS1;WDR81;SERPINF2;SERPINF1;RPA1;CTD-2545H1.2;AC099684.1;DPH1;OVCA2;HIC1;RP11-667K14.5;RN7SL624P;AC090617.1;AL450226.2;SRR;HNRNPA1P16;SGSM2;RP1-59D14.1;PAFAH1B1;snoU13;RN7SL608P;RP11-74E22.6;RP11-74E22.3;hsa-mir-1253;RN7SL605P;RAP1GAP2;OR1E3;OR1A2;OR1A1;OR1D4;OR1D3P;OR3A4P;OR3A5P;OR1R1P;OR3A3;ASPA;CTNS;RP11-48B14.1;EMC6;CTD-3195I5.3;GSG2;CTD-3195I5.4;R…
chr22:22000001-44000000	Gain	IL2RB	chr22:37514705-37545959	PPIL2;MIR301B;MIR130B;KB-1440D3.13;RNA5SP493;LL22NC03-86G7.1;IGLVI-70;IGLV4-69;IGLVI-68;LL22NC03-23C6.13;LL22NC03-23C6.12;IGLV10-67;LL22NC03-23C6.15;IGLVIV-66-1;IGLVV-66;IGLVIV-65;IGLVIV-64;IGLVI-63;IGLV1-62;IGLV8-61;LL22NC03-88E1.17;LL22NC03-30E12.10;LL22NC03-30E12.11;IGLV4-60;LL22NC03-30E12.13;IGLVIV-59;IGLVV-58;BMP6P1;IGLV6-57;IGLVI-56;IGLV11-55;IGLV10-54;IGLVIV-53;VPREB1;LL22NC03-2H8.4;BMS1P2…
chr22:22000001-44000000	Gain	CHEK2	chr22:29130390-29130715	PPIL2;MIR301B;MIR130B;KB-1440D3.13;RNA5SP493;LL22NC03-86G7.1;IGLVI-70;IGLV4-69;IGLVI-68;LL22NC03-23C6.13;LL22NC03-23C6.12;IGLV10-67;LL22NC03-23C6.15;IGLVIV-66-1;IGLVV-66;IGLVIV-65;IGLVIV-64;IGLVI-63;IGLV1-62;IGLV8-61;LL22NC03-88E1.17;LL22NC03-30E12.10;LL22NC03-30E12.11;IGLV4-60;LL22NC03-30E12.13;IGLVIV-59;IGLVV-58;BMP6P1;IGLV6-57;IGLVI-56;IGLV11-55;IGLV10-54;IGLVIV-53;VPREB1;LL22NC03-2H8.4;BMS1P2…

## Sheet: Supplementary Data 5
Supplementary Data 5. List of Genomic Features
Feature Type	Name	Chromosome	Start	Stop
promoter	p1@uc001aiu.1	chr1	2111557	2112557
promoter	p1@WRAP73	chr1	3566153	3567153
promoter	p1@AK296598	chr1	16341564	16342564
promoter	p1@MUL1	chr1	20834121	20835121
promoter	p1@MED8	chr1	43854961	43855961
promoter	p1@HPDL	chr1	45792068	45793068
promoter	p6@SSBP3	chr1	54790626	54791626
promoter	p1@DIRAS3	chr1	68515817	68516817
promoter	p1@SRSF11	chr1	70670895	70671895
promoter	p1@SSX2IP	chr1	85155641	85156641
promoter	p1@GPR61	chr1	110082011	110083011
promoter	p1@AHCYL1	chr1	110526924	110527924
promoter	p2@SF3B4	chr1	149900483	149901483
promoter	p23@CERS2	chr1	150943937	150944937
promoter	p1@S100A13	chr1	153599481	153600481
promoter	p1@EFNA4;p1@EFNA3	chr1	155035721	155036721
promoter	p3@PRCC	chr1	156756205	156757205
promoter	p1@IGSF8	chr1	160067901	160068901
promoter	p14@TMEM63A	chr1	226053409	226054409
promoter	p13@CHRM3	chr1	239882000	239883000
promoter	p1@CHML	chr1	241798186	241799186
promoter	p1@IAH1	chr2	9614174	9615174
promoter	p2@FAM59B	chr2	26395477	26396477
promoter	p1@PPP1CB	chr2	28974426	28975426
promoter	p1@LTBP1	chr2	33359166	33360166
promoter	p1@PRKD3	chr2	37551399	37552399
promoter	p1@LOC400950	chr2	42180445	42181445
promoter	p1@OXER1	chr2	42990735	42991735
promoter	p1@ENST00000456467	chr2	45168124	45169124
promoter	p1@TMEM17	chr2	62732818	62733818
promoter	p1@OTX1	chr2	63277461	63278461
promoter	p5@LOXL3	chr2	74776118	74777118
promoter	p4@POLR1A	chr2	86265540	86266540
promoter	p1@ZAP70	chr2	98329543	98330543
promoter	p1@ENST00000414265	chr2	104239572	104240572
promoter	p1@TFCP2L1	chr2	122042277	122043277
promoter	p1@RAB3GAP1	chr2	135809359	135810359
promoter	p1@KYNU	chr2	143634731	143635731
promoter	p31@ZEB2	chr2	145273545	145274545
promoter	p1@RBM43	chr2	152117813	152118813
promoter	p1@TTC21B	chr2	166809806	166810806
promoter	p1@CYBRD1	chr2	172378487	172379487
promoter	p1@FAM171B	chr2	187558265	187559265
promoter	p1@ALS2CR12	chr2	202221569	202222569
promoter	p1@ABI2	chr2	204192513	204193513
promoter	p1@C2orf80	chr2	209051244	209052244
promoter	p3@FN1	chr2	216263570	216264570
promoter	p46@TNS1	chr2	218750547	218751547
promoter	p1@WNT6	chr2	219724027	219725027
promoter	p1@LOC151300	chr2	219840504	219841504
promoter	p1@MIR4439	chr2	225875132	225876132
promoter	p1@ENST00000454416	chr2	232257997	232258997
promoter	p1@INPP5D	chr2	233924550	233925550
promoter	p15@CXCR7	chr2	237466504	237467504
promoter	p1@LRRN1	chr3	3840617	3841617
promoter	p6@SLC6A1	chr3	11078741	11079741
promoter	p1@SCN5A	chr3	38690680	38691680
promoter	p1@CDHR4	chr3	49836768	49837768
promoter	p1@BAP1	chr3	52443521	52444521
promoter	p1@NISCH	chr3	52489130	52490130
promoter	p1@TMF1	chr3	69100935	69101935
promoter	p1@CHMP2B	chr3	87275950	87276950
promoter	p1@ARHGAP31-AS1	chr3	119041420	119042420
promoter	p1@RHO	chr3	129246986	129247986
promoter	p1@TMEM22	chr3	136537457	136538457
promoter	p1@CEP70	chr3	138312594	138313594
promoter	p1@ZBTB38	chr3	141120706	141121706
promoter	p13@TM4SF1	chr3	149092729	149093729
promoter	p1@ENST00000462531	chr3	154958232	154959232
promoter	p5@B3GNT5	chr3	182971416	182972416
promoter	p7@LETM1	chr4	1840574	1841574
promoter	p37@ADD1	chr4	2888727	2889727
promoter	p1@GNPDA2	chr4	44728085	44729085
promoter	p4@ALB	chr4	74278646	74279646
promoter	p1@COQ2	chr4	84205432	84206432
promoter	p2@BMPR1B	chr4	95916496	95917496
promoter	p1@CAMK2D	chr4	114682405	114683405
promoter	p1@ENST00000504144	chr4	153021429	153022429
promoter	p1@TIGD4	chr4	153700397	153701397
promoter	p1@MIR3688-2	chr4	160049525	160050525
promoter	p1@UFSP2	chr4	186346619	186347619
promoter	p1@CDH12	chr5	22852945	22853945
promoter	p12@RAI14	chr5	34822947	34823947
promoter	p4@IL7R	chr5	35852328	35853328
promoter	p1@SNX18	chr5	53813074	53814074
promoter	p1@GZMA	chr5	54397971	54398971
promoter	p1@MIER3	chr5	56247447	56248447
promoter	p1@ENST00000513755	chr5	77655714	77656714
promoter	p1@ENST00000512859	chr5	81147388	81148388
promoter	p1@ATG10	chr5	81267351	81268351
promoter	p1@ENST00000454380	chr5	131761851	131762851
promoter	p1@WDR55	chr5	140043936	140044936
promoter	p1@ENST00000517346	chr5	167147849	167148849
promoter	p9@CANX	chr5	179149393	179150393
promoter	p1@LTC4S	chr5	179220513	179221513
promoter	p5@JARID2	chr6	15400635	15401635
promoter	p2@POLR1C	chr6	43476478	43477478
promoter	p1@FYN	chr6	112194142	112195142
promoter	p1@DSE	chr6	116691610	116692610
promoter	p1@PLN	chr6	118868963	118869963
promoter	p1@LOC100289495	chr6	166755637	166756637
promoter	p9@MLLT4	chr6	168332787	168333787
promoter	p1@ENST00000437964	chr7	1609278	1610278
promoter	p1@PHF14	chr7	11013022	11014022
promoter	p1@ENST00000442176	chr7	15727541	15728541
promoter	p2@OSBPL3	chr7	25020956	25021956
promoter	p1@ENST00000420774	chr7	26437733	26438733
promoter	p2@TAX1BP1	chr7	27787730	27788730
promoter	p11@INHBA	chr7	41728888	41729888
promoter	p1@SEC61G	chr7	54826397	54827397
promoter	p13@POR	chr7	75609176	75610176
promoter	p6@PHTF2	chr7	77468949	77469949
promoter	p2@C7orf23	chr7	86849351	86850351
promoter	p1@HEPACAM2	chr7	92855276	92856276
promoter	p1@BC046135	chr7	100172340	100173340
promoter	p1@ORAI2	chr7	102073519	102074519
promoter	p1@NAPEPLD	chr7	102789047	102790047
promoter	p1@SLC26A5	chr7	103086127	103087127
promoter	p1@ATXN7L1	chr7	105516453	105517453
promoter	p2@ANKRD7	chr7	117854209	117855209
promoter	p10@AKR1B1	chr7	134136013	134137013
promoter	p21@CALD1	chr7	134653829	134654829
promoter	p1@ZNF398	chr7	148844046	148845046
promoter	p1@LOC728743	chr7	150101889	150102889
promoter	p1@CHPF2	chr7	150929084	150930084
promoter	p1@LOC100128264	chr7	154862770	154863770
promoter	p1@ADAMDEC1	chr8	24241518	24242518
promoter	p1@ADAM18	chr8	39441607	39442607
promoter	p1@ENST00000523422	chr8	104513634	104514634
promoter	p8@TNFRSF11B	chr8	119944738	119945738
promoter	p1@ENST00000410569	chr8	129022358	129023358
promoter	p1@PARP10	chr8	145060113	145061113
promoter	p1@ZNF7	chr8	146052446	146053446
promoter	p1@SNAPC3	chr9	15422362	15423362
promoter	p1@PSIP1	chr9	15510464	15511464
promoter	p1@DNAI1	chr9	34458310	34459310
promoter	p12@PIP5K1B	chr9	71356679	71357679
promoter	p4@DAB2IP	chr9	124328875	124329875
promoter	p1@MIR181A2HG	chr9	127420214	127421214
promoter	p8@FPGS	chr9	130569000	130570000
promoter	p1@CALML5	chr10	5541032	5542032
promoter	p1@AK126513	chr10	5726735	5727735
promoter	p2@ZNF488	chr10	48358860	48359860
promoter	p1@ENST00000443523	chr10	54514673	54515673
promoter	p1@SPOCK2	chr10	73847788	73848788
promoter	p1@MMRN2	chr10	88716858	88717858
promoter	p4@LIPA	chr10	91173751	91174751
promoter	p1@PCGF5	chr10	92922276	92923276
promoter	p8@OPALIN	chr10	98116414	98117414
promoter	p1@OPALIN	chr10	98118259	98119259
promoter	p5@CALHM2	chr10	105210556	105211556
promoter	p1@COL17A1	chr10	105845128	105846128
promoter	p5@ADD3	chr10	111836307	111837307
promoter	p1@GRK5	chr10	120966627	120967627
promoter	p11@STK32C	chr10	134040978	134041978
promoter	p1@LOC143666	chr11	575347	576347
promoter	p3@IRF7	chr11	613116	614116
promoter	p5@CTSD	chr11	1775727	1776727
promoter	p1@ENST00000527978	chr11	19217761	19218761
promoter	p1@RAG1	chr11	36589058	36590058
promoter	p2@GYLTL1B	chr11	45942683	45943683
promoter	p4@PTPRJ	chr11	48065842	48066842
promoter	p23@ZDHHC5	chr11	57448449	57449449
promoter	p1@MS4A13	chr11	60282366	60283366
promoter	p3@SF3B2	chr11	65822092	65823092
promoter	p13@ARAP1	chr11	72422894	72423894
promoter	p1@GDPD5	chr11	75236435	75237435
promoter	p1@CCDC83	chr11	85565938	85566938
promoter	p1@RAB38	chr11	87908140	87909140
promoter	p5@DRD2	chr11	113317897	113318897
promoter	p1@ZW10	chr11	113643935	113644935
promoter	p1@TAGLN	chr11	117069588	117070588
promoter	p5@THY1	chr11	119289010	119290010
promoter	p3@TRIM29	chr11	119999059	120000059
promoter	p1@TIRAP	chr11	126152476	126153476
promoter	p1@THYN1	chr11	134122735	134123735
promoter	p25@CHD4	chr12	6679651	6680651
promoter	p1@PTPN6	chr12	7060058	7061058
promoter	p5@LDHB	chr12	21790902	21791902
promoter	p9@LDHB	chr12	21910278	21911278
promoter	p1@ARNTL2	chr12	27485300	27486300
promoter	p3@SCAF11	chr12	46385340	46386340
promoter	p1@AMIGO2	chr12	47473232	47474232
promoter	p1@BC044251	chr12	54389206	54390206
promoter	p2@ZNF385A	chr12	54784598	54785598
promoter	p2@MYL6B	chr12	56547176	56548176
promoter	p11@GLS2	chr12	56880867	56881867
promoter	p1@ENST00000504038	chr12	66274626	66275626
promoter	p4@MDM1	chr12	68696159	68697159
promoter	p1@ENST00000542875	chr12	68844949	68845949
promoter	p1@E2F7	chr12	77458835	77459835
promoter	p1@LOC728084	chr12	89412973	89413973
promoter	p1@IKBIP	chr12	99038043	99039043
promoter	p1@TXNRD1	chr12	104680315	104681315
promoter	p1@CHST11	chr12	104850254	104851254
promoter	p1@FBXW8	chr12	117348282	117349282
promoter	p5@DIABLO	chr12	122711502	122712502
promoter	p1@ARL6IP4	chr12	123464746	123465746
promoter	p1@MRP63	chr13	21750311	21751311
promoter	p8@SLC7A1	chr13	30088053	30089053
promoter	p1@CPB2	chr13	46678663	46679663
promoter	p1@FLJ31945	chr13	50699311	50700311
promoter	p1@LOC780529	chr13	79169814	79170814
promoter	p5@IPO5	chr13	98670274	98671274
promoter	p1@GPR183	chr13	99959150	99960150
promoter	p2@TMTC4	chr13	101288360	101289360
promoter	p1@LINC00460	chr13	107028421	107029421
promoter	p1@CARKD	chr13	111267411	111268411
promoter	p6@FITM1	chr14	24601202	24602202
promoter	p1@AB593166	chr14	24739928	24740928
promoter	p1@SSTR1	chr14	38677803	38678803
promoter	p6@SRSF5	chr14	70235453	70236453
promoter	p1@STON2	chr14	81790012	81791012
promoter	p9@GABRB3	chr15	26825048	26826048
promoter	p1@FAN1	chr15	31195608	31196608
promoter	p1@UBR1	chr15	43397731	43398731
promoter	p3@SERINC4	chr15	44091916	44092916
promoter	p10@ATP8B4	chr15	50208968	50209968
promoter	p1@Z22957	chr15	52674886	52675886
promoter	p1@HERC1	chr15	64125632	64126632
promoter	p1@ZNF609	chr15	64752270	64753270
promoter	p4@PML	chr15	74289846	74290846
promoter	p1@DNAJA4	chr15	78556361	78557361
promoter	p2@ENST00000316148	chr15	79270730	79271730
promoter	p1@ZFAND6	chr15	80351520	80352520
promoter	p1@AEN	chr15	89164079	89165079
promoter	p11@FES	chr15	91432633	91433633
promoter	p22@FAM174B	chr15	93267059	93268059
promoter	p1@CHSY1	chr15	101791649	101792649
promoter	p7@NME4	chr16	448925	449925
promoter	p9@MSLN	chr16	692402	693402
promoter	p1@BC150144	chr16	731906	732906
promoter	p1@CHTF18	chr16	838157	839157
promoter	p1@NDUFB10	chr16	2009042	2010042
promoter	p1@CORO7	chr16	4466085	4467085
promoter	p3@SEC14L5	chr16	5008757	5009757
promoter	p1@CARHSP1	chr16	8962365	8963365
promoter	p1@C16orf53	chr16	29826967	29827967
promoter	p1@CHD9	chr16	53088423	53089423
promoter	p1@RBL2	chr16	53467878	53468878
promoter	p1@NLRC5	chr16	57022979	57023979
promoter	p1@CKLF-CMTM1;p1@CKLF	chr16	66586014	66587014
promoter	p1@FAM57A	chr17	635328	636328
promoter	p1@AB384512;p1@CU690014	chr17	4903075	4904075
promoter	p1@PIGW	chr17	34890335	34891335
promoter	p5@MLLT6	chr17	36873290	36874290
promoter	p1@KRT9	chr17	39727810	39728810
promoter	p1@ZNF385C	chr17	40180203	40181203
promoter	p1@HSPB9	chr17	40274347	40275347
promoter	p4@SLC35B1	chr17	47783205	47784205
promoter	p8@CA10	chr17	49824767	49825767
promoter	p1@RAD51C	chr17	56769462	56770462
promoter	p1@BRIP1	chr17	59940363	59941363
promoter	p10@GPRC5C	chr17	72426404	72427404
promoter	p7@MRPL12	chr17	79670867	79671867
promoter	p41@TCF4	chr18	52893980	52894980
promoter	p1@LOC100130522	chr18	77905430	77906430
promoter	p2@APC2	chr19	1445756	1446756
promoter	p1@REEP6	chr19	1490683	1491683
promoter	p8@MKNK2	chr19	2045748	2046748
promoter	p1@GNG7	chr19	2702190	2703190
promoter	p1@ZNF57	chr19	2900449	2901449
promoter	p1@MIR7-3HG	chr19	4768645	4769645
promoter	p1@CTXN1	chr19	7990525	7991525
promoter	p1@OLFM2	chr19	10046689	10047689
promoter	p1@PPAN-P2RY11;p1@PPAN	chr19	10216529	10217529
promoter	p1@BC002848;p1@BC018887	chr19	10427274	10428274
promoter	p5@TYK2	chr19	10464090	10465090
promoter	p2@AK094229	chr19	16682859	16683859
promoter	p1@BC108250	chr19	17392368	17393368
promoter	p5@LRRC25	chr19	18506834	18507834
promoter	p2@ENST00000541164	chr19	18554231	18555231
promoter	p1@FXYD1	chr19	35629222	35630222
promoter	p5@LGI4	chr19	35632954	35633954
promoter	p1@FXYD7	chr19	35633675	35634675
promoter	p1@ARHGAP33	chr19	36265961	36266961
promoter	p1@CU680435	chr19	36369841	36370841
promoter	p1@PSMD8	chr19	38864917	38865917
promoter	p1@MRPS12	chr19	39421094	39422094
promoter	p8@PLEKHG2	chr19	39915975	39916975
promoter	p1@MIA-RAB4B	chr19	41280930	41281930
promoter	p1@FOXA3	chr19	46367084	46368084
promoter	p4@PRR12	chr19	50102416	50103416
promoter	p3@ATF5	chr19	50435258	50436258
promoter	p1@TNNT1	chr19	55660073	55661073
promoter	p1@SYT5	chr19	55691019	55692019
promoter	p2@ENST00000449519	chr20	30618891	30619891
promoter	p2@DBNDD2	chr20	44034744	44035744
promoter	p1@PARD6B	chr20	49347616	49348616
promoter	p2@ZNF217	chr20	52184954	52185954
promoter	p5@BCAS1	chr20	52612133	52613133
promoter	p2@PPP4R1L	chr20	56826633	56827633
promoter	p1@HRH3	chr20	60794833	60795833
promoter	p1@CHRNA4	chr20	61992163	61993163
promoter	p1@TCEA2	chr20	62694023	62695023
promoter	p3@CRYZL1	chr21	35015738	35016738
promoter	p17@COL6A2	chr21	47535297	47536297
promoter	p1@YBEY	chr21	47705783	47706783
promoter	p12@BCR	chr22	23558443	23559443
promoter	p1@MORC2	chr22	31364260	31365260
promoter	p1@PATZ1	chr22	31741826	31742826
promoter	p6@KCTD17	chr22	37448604	37449604
promoter	p1@GTPBP1	chr22	39101458	39102458
promoter	p1@AK054601	chr22	39915525	39916525
promoter	p8@TNFRSF11B	chr8	119944738	119945738
exon	SAMD11_Exon15	chr1	879287	879582
exon	PRDM16_Exon15	chr1	3347435	3347672
exon	TMEM201_Exon3	chr1	9656916	9657111
exon	KAZN_Exon8	chr1	15287179	15287371
exon	PADI6_Exon1	chr1	17698690	17698856
exon	ZBTB40_Exon15	chr1	22846553	22846768
exon	SESN2_Exon5	chr1	28599091	28599304
exon	TMEM39B_Exon5	chr1	32542764	32542919
exon	RAD54L_Exon2	chr1	46713434	46714080
exon	ENSG00000277397_Exon2	chr1	53651956	53652572
exon	HOOK1_Exon1	chr1	60280620	60280852
exon	ENSG00000233877_Exon1	chr1	65407661	65408048
exon	VAV3-AS1_Exon3	chr1	108536803	108537229
exon	U3_Exon1 chr1:116821227-116821442	chr1	116821227	116821442
exon	OAZ3_Exon11	chr1	151743552	151743810
exon	INTS3_Exon28	chr1	153744815	153745187
exon	RUSC1_Exon13	chr1	155300193	155300905
exon	TMEM79_Exon4	chr1	156256050	156256264
exon	KLHDC9_Exon4	chr1	161069850	161070136
exon	POU2F1_Exon16	chr1	167381195	167381541
exon	PRRX1_Exon2	chr1	170688866	170689042
exon	PRRX1_Exon3	chr1	170695360	170698162
exon	ENSG00000260990_Exon4	chr1	175304424	175304595
exon	LAMC1_Exon1	chr1	182992554	182993269
exon	HMCN1_Exon81	chr1	186092082	186092352
exon	ENSG00000234132_Exon4	chr1	201010982	201011061
exon	RNPEP_Exon6	chr1	201972364	201972589
exon	MAP3K21_Exon6	chr1	233507783	233509880
exon	SLC35F3_Exon8	chr1	234458753	234460257
exon	CHD5_Exon23	chr1	6188897	6189129
exon	ENSG00000228423_Exon1	chr1	8866837	8867110
exon	MTHFR_Exon10	chr1	11853963	11854146
exon	EMC1_Exon14	chr1	19559429	19559629
exon	HP1BP3_Exon18	chr1	21066758	21069479
exon	HSPG2_Exon79	chr1	22159959	22160107
exon	FAM229A_Exon3	chr1	32826870	32827136
exon	CSMD2_Exon14	chr1	34238169	34238352
exon	POMGNT1_Exon24	chr1	46654354	46655029
exon	CDCP2_Exon2	chr1	54610138	54610486
exon	ADGRL4_Exon19	chr1	79355448	79356901
exon	LINC01725_Exon7	chr1	84211000	84213194
exon	ENSG00000229486_Exon3	chr1	84482676	84483159
exon	LYSMD1_Exon3	chr1	151132225	151133496
exon	S100A16_Exon1	chr1	153585427	153585613
exon	RAB13_Exon2	chr1	153957459	153957842
exon	ARHGEF2_Exon29	chr1	155920089	155920273
exon	SMG5_Exon15	chr1	156230241	156230417
exon	CCT3_Exon13	chr1	156280740	156280986
exon	MEF2D_Exon13	chr1	156437784	156438091
exon	CRABP2_Exon5	chr1	156669397	156669868
exon	INSRR_Exon1	chr1	156828328	156828909
exon	INSRR_Exon7	chr1	156818712	156818839
exon	ARHGEF11_Exon25	chr1	156917560	156917748
exon	ARHGEF11_Exon36	chr1	156909998	156910217
exon	ARHGEF11_Exon41	chr1	156904631	156905850
exon	FCRL4_Exon5	chr1	157557065	157557350
exon	OR6K1P_Exon1	chr1	158664328	158665299
exon	PEX19_Exon8	chr1	160246596	160249424
exon	ADAMTS4_Exon4	chr1	161163724	161164011
exon	ENSG00000230898_Exon1	chr1	166134026	166134332
exon	LINC01142_Exon3	chr1	170242673	170243648
exon	TNR_Exon1	chr1	175712361	175712752
exon	LAMB3_Exon19	chr1	209795880	209796025
exon	LINC02771_Exon3	chr1	212640149	212640439
exon	USH2A_Exon40	chr1	216061767	216062396
exon	TGFB2-AS1_Exon1	chr1	218517531	218518677
exon	OR14I1_Exon1	chr1	248844622	248845629
exon	ENSG00000270422_Exon1	chr2	31876449	31876931
exon	BIRC6_Exon56	chr2	32740056	32740837
exon	PPM1B_Exon2	chr2	44428324	44429184
exon	EML6_Exon42	chr2	55197206	55199161
exon	PROKR1_Exon2	chr2	68872793	68873438
exon	DYSF_Exon1	chr2	71693828	71694063
exon	RANBP2_Exon30	chr2	109400051	109402266
exon	FBLN7_Exon8	chr2	112944710	112945795
exon	EPB41L5_Exon29	chr2	120933433	120936695
exon	GLI2_Exon11	chr2	121740291	121740456
exon	MYO7B_Exon17	chr2	128350368	128350521
exon	UBQLN4P2_Exon1	chr2	153733333	153734281
exon	CYBRD1_Exon2	chr2	172378983	172379248
exon	CHROMR_Exon1	chr2	179278361	179278840
exon	ITPRID2_Exon12	chr2	182779942	182781154
exon	FAM171B_Exon1	chr2	187558786	187559138
exon	LINC01877_Exon3	chr2	200493786	200496618
exon	SPATS2L_Exon15	chr2	201337554	201337775
exon	CFLAR_Exon3	chr2	201994225	201994869
exon	CTLA4_Exon3	chr2	204735308	204735656
exon	IGFBP2_Exon3	chr2	217525279	217525509
exon	DIRC3-AS1_Exon16	chr2	218018133	218018571
exon	RHBDD1_Exon4	chr2	227729319	227729842
exon	ITM2C_Exon1	chr2	231729656	231729860
exon	GIGYF2_Exon18	chr2	233652815	233653300
exon	MROH2A_Exon9	chr2	234703008	234703152
exon	KLHL30_Exon2	chr2	239049325	239050169
exon	LINC01937_Exon2	chr2	239648966	239649490
exon	LINC02991_Exon1	chr2	240499994	240500618
exon	ENSG00000227459_Exon2	chr2	240552271	240552533
exon	CROCC2_Exon10	chr2	241872547	241872759
exon	LINC00299_Exon28	chr2	8198054	8199919
exon	ENSG00000188525_Exon3	chr2	10143054	10143278
exon	LINC00211_Exon8	chr2	38053392	38055021
exon	LYPD1_Exon2	chr2	133427453	133427778
exon	LCT_Exon7	chr2	136566012	136567563
exon	LRP2_Exon25	chr2	170097259	170097875
exon	ITGA6-AS1_Exon4	chr2	173328989	173329302
exon	CHRNA1_Exon8	chr2	175618946	175619142
exon	FRZB_Exon1	chr2	183730802	183731365
exon	MSTN_Exon1	chr2	190926949	190927455
exon	ENSG00000228513_Exon1	chr2	203926036	203927126
exon	IKZF2_Exon4	chr2	214012095	214012536
exon	IKZF2_Exon9	chr2	213864414	213872808
exon	FN1_Exon40	chr2	216236631	216237098
exon	TNS1_Exon22	chr2	218712232	218713810
exon	CFAP65_Exon8	chr2	219895827	219896027
exon	OBSL1_Exon11	chr2	220422544	220422832
exon	OBSL1_Exon15	chr2	220419195	220419462
exon	LINC01803_Exon1	chr2	220769235	220769644
exon	TRIP12_Exon46	chr2	230628552	230632466
exon	ENSG00000283312_Exon1	chr2	232358418	232360010
exon	LINC01940_Exon6	chr2	239843305	239843567
exon	KIF1A_Exon51	chr2	241658422	241658615
exon	ITPR1_Exon33	chr3	4735173	4735425
exon	SRGAP3-AS2_Exon1	chr3	9234180	9234679
exon	SETD5_Exon6	chr3	9471510	9472515
exon	GALNT15_Exon2	chr3	16237266	16237433
exon	ENSG00000231449_Exon1	chr3	37237694	37238157
exon	SLC22A13_Exon9	chr3	38318402	38318618
exon	WDR48_Exon19	chr3	39136138	39136712
exon	DOCK3_Exon27	chr3	51315038	51315185
exon	ITIH3_Exon12	chr3	52836349	52836535
exon	LINC02030_Exon8	chr3	55333281	55334766
exon	ENSG00000241884_Exon2	chr3	67354803	67356783
exon	LINC00879_Exon1	chr3	94656868	94657170
exon	CD200_Exon5	chr3	112066404	112066677
exon	ARHGAP31_Exon7	chr3	119109631	119109830
exon	MCM2_Exon6	chr3	127325452	127325660
exon	KBTBD12_Exon1	chr3	127634074	127634429
exon	RHO_Exon1	chr3	129247481	129247937
exon	NUDT16L2P_Exon2	chr3	131081015	131081286
exon	EPHB1_Exon17	chr3	134977853	134979309
exon	LINC01210_Exon2	chr3	137492882	137494192
exon	CLDN18_Exon1	chr3	137717576	137717930
exon	MED12L_Exon46	chr3	151150539	151153990
exon	SAMD7_Exon6	chr3	169644340	169644969
exon	USP13_Exon22	chr3	179501835	179507189
exon	AHSG_Exon7	chr3	186338374	186339107
exon	HRG_Exon1	chr3	186383802	186384003
exon	SCAP_Exon18	chr3	47458793	47459316
exon	NCKIPSD_Exon6	chr3	48717491	48717662
exon	ENSG00000223343_Exon1	chr3	49026980	49027321
exon	LAMB2_Exon1	chr3	49170224	49170551
exon	WNT5A_Exon6	chr3	55508364	55508657
exon	ARHGEF3_Exon14	chr3	56765620	56766452
exon	LINC00994_Exon4	chr3	64064036	64064911
exon	ADAMTS9_Exon39	chr3	64501329	64502797
exon	TMF1_Exon1	chr3	69101095	69101490
exon	ST3GAL6-AS1_Exon1	chr3	98451376	98451514
exon	SEMA5B_Exon24	chr3	122629686	122629892
exon	PLXND1_Exon16	chr3	129290519	129290687
exon	PFN2_Exon4	chr3	149688838	149689010
exon	CAMK2N2_Exon1	chr3	183978904	183979341
exon	LINC02052_Exon8	chr3	186174705	186175419
exon	TNK2_Exon7	chr3	195610027	195610180
exon	HGFAC_Exon7	chr4	3446349	3446460
exon	HGFAC_Exon15	chr4	3450963	3451213
exon	TBC1D14_Exon18	chr4	7032053	7032280
exon	ENSG00000248515_Exon2	chr4	19535170	19536834
exon	ENSG00000251373_Exon1	chr4	29408721	29409634
exon	CXCL6_Exon4	chr4	74703339	74704477
exon	BANK1_Exon6	chr4	102711763	102712107
exon	TRMT112P1_Exon1	chr4	117300074	117300425
exon	LINC00499_Exon3	chr4	139260165	139261421
exon	MMAA_Exon9	chr4	146576298	146581185
exon	GASK1B-AS1_Exon6	chr4	159120502	159121475
exon	CPLX1_Exon3	chr4	786220	786396
exon	PDS5A_Exon33	chr4	39824482	39827108
exon	RBM47_Exon8	chr4	40438457	40438664
exon	PARM1-AS1_Exon4	chr4	75891953	75892886
exon	SCD5_Exon3	chr4	83601859	83602065
exon	C4orf45_Exon5	chr4	159814285	159814869
exon	AGA_Exon9	chr4	178351927	178352962
exon	ENSG00000231291_Exon1	chr5	4512374	4512596
exon	MAST4_Exon10	chr5	66300447	66300913
exon	CRHBP_Exon1	chr5	76248869	76249040
exon	PDE8B_Exon23	chr5	76722269	76724081
exon	SLC25A46_Exon10	chr5	110096903	110100857
exon	SRFBP1_Exon6	chr5	121355782	121356497
exon	SNCAIP_Exon15	chr5	121799185	121799914
exon	PRDM6_Exon3	chr5	122435348	122435656
exon	SLC25A48_Exon6	chr5	135207149	135208436
exon	NEURL1B_Exon6	chr5	172117839	172118543
exon	ERGIC1_Exon2	chr5	172280128	172280432
exon	ENSG00000253768_Exon3	chr5	172999883	173000202
exon	LINC01863_Exon2	chr5	173084842	173085197
exon	SLC12A7_Exon8	chr5	1083859	1084071
exon	MYO10_Exon4	chr5	16814625	16815572
exon	LINC02239_Exon3	chr5	24835388	24837260
exon	GDNF_Exon4	chr5	37834747	37834924
exon	MRPS30-DT_Exon8	chr5	44742521	44745510
exon	ACTBL2_Exon2	chr5	56775844	56777646
exon	ENSG00000283462_Exon4	chr5	103215899	103222168
exon	SEPTIN8_Exon13	chr5	132091692	132094699
exon	TIFAB_Exon2	chr5	134783038	134785639
exon	DIAPH1_Exon31	chr5	140894587	140896575
exon	HTR4_Exon11	chr5	147861032	147862856
exon	CSF1R_Exon2	chr5	149465941	149466170
exon	ADAM19_Exon6	chr5	156946846	156947039
exon	LINC01847_Exon3	chr5	159294864	159298391
exon	SLIT3_Exon8	chr5	168244304	168244468
exon	GRM6_Exon6	chr5	178417592	178417747
exon	GRM6_Exon10	chr5	178413130	178413754
exon	SCGB3A1_Exon3	chr5	180017104	180017254
exon	JARID2_Exon19	chr6	15520299	15522273
exon	CASC15_Exon1	chr6	21664414	21664544
exon	RNF8_Exon8	chr6	37358517	37362510
exon	FAM83B_Exon2	chr6	54734984	54735488
exon	VTA1_Exon8	chr6	142539634	142545822
exon	PHACTR2_Exon9	chr6	144086397	144086935
exon	UNC5CL_Exon3	chr6	41001619	41001920
exon	TFEB_Exon16	chr6	41651715	41652816
exon	PKHD1_Exon61	chr6	51585646	51586818
exon	MCM3_Exon17	chr6	52128811	52129584
exon	GSTA4_Exon8	chr6	52842750	52843390
exon	PREP_Exon8	chr6	105821243	105821453
exon	HDAC2_Exon2	chr6	114291643	114291888
exon	ECHDC1_Exon2	chr6	127663500	127664020
exon	PTPRK_Exon34	chr6	128289929	128291425
exon	FABP12P1_Exon1	chr6	149625242	149625564
exon	ENSG00000220745_Exon1	chr6	153280493	153280740
exon	AGPAT4_Exon5	chr6	161574377	161574531
exon	RBAK_Exon5	chr7	5103325	5109118
exon	HDAC9_Exon32	chr7	19035645	19042039
exon	ITGB8_Exon16	chr7	20449497	20455377
exon	HOXA11-AS_Exon2	chr7	27225026	27225882
exon	CPVL-AS2_Exon6	chr7	29049638	29052983
exon	ENSG00000232930_Exon4	chr7	36075461	36075863
exon	VSTM2A_Exon5	chr7	54621559	54621766
exon	SDHAF3_Exon3	chr7	96810323	96811075
exon	TRRAP_Exon37	chr7	98547282	98547464
exon	MET_Exon21	chr7	116435940	116438431
exon	LMOD2_Exon1	chr7	123295919	123296290
exon	FLNC_Exon40	chr7	128494027	128494270
exon	RCC2P3_Exon1	chr7	137806947	137807878
exon	GSTK1_Exon7	chr7	142965880	142966208
exon	GNA12_Exon5	chr7	2802225	2802774
exon	CYTH3_Exon12	chr7	6204903	6205058
exon	AGR2_Exon8	chr7	16831434	16832581
exon	NOD1_Exon14	chr7	30465028	30465326
exon	GAL3ST4_Exon3	chr7	99764124	99764428
exon	BMT2_Exon6	chr7	112459201	112462240
exon	SLC13A1_Exon4	chr7	122809201	122809389
exon	KCP_Exon37	chr7	128520439	128520582
exon	ENSG00000270823_Exon4	chr7	130136045	130136996
exon	NDUFB2-AS1_Exon4	chr7	140395135	140395571
exon	KCNH2_Exon5	chr7	150654378	150654590
exon	ENSG00000231515_Exon2	chr7	157531701	157532143
exon	ENSG00000253452_Exon15	chr8	36045399	36048712
exon	SLC26A7_Exon22	chr8	92407289	92410383
exon	POP1_Exon6	chr8	99142205	99142454
exon	BAALC_Exon8	chr8	104241542	104242533
exon	CCN4_Exon3	chr8	134232823	134233084
exon	ADGRB1_Exon11	chr8	143562877	143563072
exon	PPP1R16A_Exon11	chr8	145726902	145727504
exon	HR_Exon8	chr8	21981161	21981326
exon	INTS9_Exon17	chr8	28625177	28625839
exon	RNF122_Exon6	chr8	33405271	33406385
exon	PLAT_Exon1	chr8	42065011	42065227
exon	JPH1_Exon7	chr8	75146934	75149270
exon	PSMA2P2_Exon1	chr8	94954799	94955105
exon	TNFRSF11B_Exon2	chr8	119945169	119945539
exon	ASAP1_Exon1	chr8	131455705	131455920
exon	TONSL_Exon22	chr8	145658970	145659142
exon	ZFTRAF1_Exon8	chr8	145674964	145676153
exon	GLIS3-AS2_Exon2	chr9	4305207	4306046
exon	UBE2R2_Exon5	chr9	33917015	33920397
exon	NPR2_Exon2	chr9	35793894	35794100
exon	RORB_Exon1	chr9	77112250	77112899
exon	ENSG00000278988_Exon1	chr9	85158632	85159111
exon	GPR21_Exon2	chr9	125796449	125797944
exon	CRB2_Exon13	chr9	126139116	126141032
exon	MIR181A2HG_Exon1	chr9	127420690	127421355
exon	GLE1_Exon15	chr9	131303478	131304797
exon	IER5L-AS1_Exon3	chr9	132020049	132020324
exon	ENSG00000232355_Exon1	chr9	137760081	137760321
exon	RABL6_Exon9	chr9	139728171	139728792
exon	CACNA1B_Exon27	chr9	140952183	140952321
exon	ARID3C_Exon2	chr9	34627693	34628083
exon	TMEM252_Exon2	chr9	71151495	71152409
exon	HSD17B3_Exon11	chr9	98997587	98997852
exon	ABCA1_Exon16	chr9	107591196	107591419
exon	TMEM245_Exon18	chr9	111777414	111782785
exon	PTGR1_Exon1	chr9	114361882	114362115
exon	ENG_Exon2	chr9	130609221	130609446
exon	ST6GALNAC6_Exon5	chr9	130656790	130656970
exon	SH3GLB2_Exon12	chr9	131771384	131771625
exon	SLC2A6_Exon3	chr9	136342156	136342363
exon	ENSG00000255585_Exon3	chr9	140671296	140671840
exon	ENSG00000227101_Exon2	chr10	4069717	4070863
exon	CALML3_Exon4	chr10	5568204	5568734
exon	ENSG00000279575_Exon1	chr10	10436632	10437700
exon	NUTF2P5_Exon1	chr10	13912796	13913175
exon	AIFM1P1_Exon2	chr10	19026260	19027560
exon	GPRIN2_Exon4	chr10	46998874	47007668
exon	WDFY4_Exon16	chr10	49984794	49985029
exon	PRKG1_Exon2	chr10	52834063	52834661
exon	MED28P1_Exon1	chr10	70750892	70751463
exon	PALD1_Exon4	chr10	72289644	72289824
exon	SNX19P4_Exon1	chr10	74243002	74243570
exon	MCU_Exon2	chr10	74452376	74452824
exon	C10orf99_Exon3	chr10	85944436	85945050
exon	LDB3_Exon10	chr10	88459034	88459937
exon	CYP26A1_Exon2	chr10	94833649	94833880
exon	LGI1_Exon8	chr10	95556724	95557916
exon	ENTPD1_Exon11	chr10	97636417	97637023
exon	ZNF518A_Exon8	chr10	97920099	97923515
exon	WNT8B_Exon6	chr10	102242027	102243501
exon	ITPRIP-AS1_Exon3	chr10	106086096	106086762
exon	TDRD1_Exon2	chr10	115939348	115939802
exon	VWA2_Exon12	chr10	116048696	116049632
exon	PTPRE_Exon1	chr10	129705366	129705573
exon	DIP2C_Exon23	chr10	408429	408631
exon	ITIH5_Exon5	chr10	7679190	7679441
exon	ENSG00000234175_Exon1	chr10	13181195	13181533
exon	FRMD4A_Exon26	chr10	13702315	13702553
exon	ODAD2_Exon8	chr10	28271857	28272035
exon	PRF1_Exon2	chr10	72360119	72360688
exon	CRTAC1_Exon3	chr10	99695926	99696123
exon	CALHM2_Exon1	chr10	105211912	105212159
exon	C10orf82_Exon6	chr10	118423206	118423684
exon	HSPA12A_Exon18	chr10	118430702	118431715
exon	SLC18A2-AS1_Exon3	chr10	118998272	118999692
exon	ENSG00000271670_Exon2	chr10	122638767	122639187
exon	PGGHG_Exon3	chr11	290389	290600
exon	MUC5B_Exon35	chr11	1274038	1274210
exon	IGF2-AS_Exon2	chr11	2167474	2167757
exon	ENSG00000254900_Exon1	chr11	8700635	8700925
exon	LINC02699_Exon8	chr11	25803175	25803564
exon	LINC02685_Exon4	chr11	44999038	44999579
exon	OR5AR1_Exon1	chr11	56431161	56432094
exon	CD5_Exon7	chr11	60890378	60890504
exon	FERMT3_Exon1	chr11	63973397	63974996
exon	ACAT1_Exon7	chr11	108006796	108007666
exon	ENSG00000255093_Exon18	chr11	111330936	111331094
exon	LINC02703_Exon5	chr11	115812275	115812445
exon	ENSG00000255219_Exon3	chr11	122178377	122178727
exon	VSIG10L2_Exon4	chr11	125819908	125820184
exon	B3GAT1-DT_Exon10	chr11	134374691	134375559
exon	RNH1_Exon12	chr11	494511	494778
exon	FHIP1B_Exon2	chr11	6245608	6245937
exon	SYT9-AS1_Exon6	chr11	7478262	7479190
exon	ENSG00000254927_Exon2	chr11	13848389	13848827
exon	CSRP3_Exon5	chr11	19209682	19209851
exon	ARL14EP-DT_Exon5	chr11	30065599	30066002
exon	WT1_Exon4	chr11	32450042	32450165
exon	RAPSN_Exon8	chr11	47459314	47459598
exon	ZFTA_Exon3	chr11	63533278	63533776
exon	SPTBN2_Exon29	chr11	66458754	66459129
exon	LINC02584_Exon2	chr11	69918539	69919045
exon	UCP2_Exon6	chr11	73687867	73688062
exon	PAK1_Exon1	chr11	77122818	77123109
exon	TENM4_Exon11	chr11	78567008	78567223
exon	CHORDC1_Exon8	chr11	89938627	89942646
exon	MSANTD4_Exon1	chr11	105891688	105892967
exon	KBTBD3_Exon5	chr11	105921824	105925182
exon	NPAT_Exon18	chr11	108027941	108029746
exon	NXPE1_Exon2	chr11	114424409	114425092
exon	DSCAML1_Exon8	chr11	117387181	117387454
exon	THY1_Exon5	chr11	119289824	119290230
exon	THY1_Exon6	chr11	119288844	119289376
exon	PUS3_Exon4	chr11	125763379	125764181
exon	ETS1_Exon11	chr11	128328655	128332471
exon	TIGAR_Exon1	chr12	4416928	4417922
exon	GALNT8_Exon11	chr12	4881610	4881892
exon	ENSG00000256654_Exon4	chr12	5088016	5088597
exon	LTBR_Exon12	chr12	6499825	6500732
exon	VDAC2P2_Exon1	chr12	9188939	9189840
exon	ENSG00000279875_Exon1	chr12	48583131	48584990
exon	SLC4A8_Exon2	chr12	51818614	51818819
exon	SLC26A10_Exon1	chr12	58013309	58013661
exon	LINC02389_Exon1	chr12	65277173	65277645
exon	ANO4_Exon30	chr12	101520656	101520852
exon	HELLPAR_Exon6	chr12	102669537	102673324
exon	CHST11_Exon1	chr12	104850725	104851307
exon	TMEM263_Exon6	chr12	107364882	107367814
exon	OAS2_Exon10	chr12	113445509	113449528
exon	FBXW8_Exon1	chr12	117348754	117349160
exon	PUS1_Exon1	chr12	132413896	132414680
exon	EP400_Exon15	chr12	132490656	132490847
exon	LINC02387_Exon2	chr12	31516414	31516729
exon	AMIGO2_Exon1	chr12	47473508	47473742
exon	ADCY6_Exon23	chr12	49160247	49160664
exon	CISTR_Exon1	chr12	54150597	54151011
exon	HOXC-AS1_Exon1	chr12	54393492	54393794
exon	ITGA7_Exon11	chr12	56092166	56092360
exon	ENSG00000279551_Exon1	chr12	70053813	70055209
exon	TMEM119_Exon1	chr12	108991745	108991860
exon	RASAL1_Exon1	chr12	113573865	113574044
exon	RASAL1_Exon10	chr12	113553738	113553856
exon	FBXO21_Exon11	chr12	117593595	117593753
exon	KDM2B_Exon26	chr12	121866898	121867833
exon	ABCB9_Exon13	chr12	123425353	123425542
exon	LINC00327_Exon3	chr13	24040707	24041888
exon	NUP58_Exon13	chr13	25905494	25910478
exon	TEX26_Exon1	chr13	31506792	31506913
exon	RNASEH2B_Exon13	chr13	51528040	51530898
exon	LINC00460_Exon2	chr13	107029214	107029432
exon	ENSG00000279314_Exon1	chr13	32534461	32536083
exon	ENOX1_Exon9	chr13	43930054	43930288
exon	GUCY1B2_Exon18	chr13	51568646	51568947
exon	LINC00555_Exon1	chr13	103241721	103242163
exon	PRMT5-DT_Exon4	chr14	23424385	23425645
exon	PCK2_Exon3	chr14	24566100	24566346
exon	FITM1_Exon2	chr14	24601258	24602058
exon	NOP9_Exon2	chr14	24769613	24770063
exon	NYNRIN_Exon3	chr14	24877074	24877733
exon	FKBP1BP1_Exon1	chr14	42211841	42212166
exon	ENSG00000258454_Exon3	chr14	76729542	76729817
exon	RIN3_Exon8	chr14	93125505	93125814
exon	FAM181A_Exon5	chr14	94394544	94395954
exon	ENSG00000258497_Exon1	chr14	101723668	101724168
exon	TRMT61A_Exon2	chr14	103996286	103996646
exon	INF2_Exon22	chr14	105180539	105181193
exon	CEP170B_Exon7	chr14	105349064	105349169
exon	CKAP2P1_Exon3	chr14	21578453	21579478
exon	SLC7A7_Exon12	chr14	23242430	23242925
exon	CIROP_Exon13	chr14	23570500	23570773
exon	TGM1_Exon4	chr14	24729655	24729904
exon	CBLN3_Exon3	chr14	24897960	24898491
exon	RTN1_Exon6	chr14	60074002	60074210
exon	PLEK2_Exon1	chr14	67878734	67878882
exon	ENTPD5_Exon21	chr14	74424980	74425673
exon	MOK_Exon15	chr14	102695167	102695994
exon	RD3L_Exon3	chr14	104406762	104407440
exon	RYR3_Exon48	chr15	34023674	34023895
exon	SEMA6D_Exon18	chr15	48057079	48057677
exon	LOXL1_Exon7	chr15	74244171	74244477
exon	ENSG00000270036_Exon1	chr15	76635982	76636706
exon	ENSG00000177699_Exon1	chr15	79271230	79271665
exon	TMC3-AS1_Exon12	chr15	81711324	81712625
exon	ADAMTSL3_Exon26	chr15	84690161	84690345
exon	ENSG00000259677_Exon1	chr15	90419771	90420517
exon	ENSG00000275016_Exon6	chr15	96273592	96274800
exon	RASGRP1_Exon17	chr15	38780303	38782889
exon	PLA2G4D_Exon8	chr15	42375395	42375532
exon	EPB42_Exon10	chr15	43498527	43498827
exon	GABPB1_Exon10	chr15	50567585	50570981
exon	ZNF280D_Exon22	chr15	56922373	56924320
exon	UACA_Exon2	chr15	70994215	70994647
exon	RGMA_Exon3	chr15	93616947	93617357
exon	LINC01579_Exon1	chr15	94613752	94614049
exon	ENSG00000258433_Exon4	chr15	95577452	95577973
exon	ANTKMT_Exon4	chr16	772083	772581
exon	MSLN_Exon16	chr16	818378	818565
exon	SLC9A3R2_Exon2	chr16	2079527	2079783
exon	TSC2_Exon31	chr16	2130165	2130378
exon	TRAF7_Exon4	chr16	2218077	2218516
exon	AMDHD2_Exon8	chr16	2578452	2578719
exon	ABAT_Exon3	chr16	8814572	8814791
exon	ENSG00000274834_Exon1	chr16	12708307	12708709
exon	ENSG00000276564_Exon1	chr16	14244689	14247092
exon	ATP2A1_Exon15	chr16	28913504	28913707
exon	ENSG00000275371_Exon1	chr16	30122215	30122708
exon	SETD1A_Exon9	chr16	30976921	30977707
exon	HEATR3_Exon17	chr16	50140563	50141183
exon	NDRG4_Exon3	chr16	58498725	58498975
exon	CTCF_Exon2	chr16	67604643	67605167
exon	CMIP_Exon7	chr16	81684795	81685032
exon	CDH15_Exon8	chr16	89256650	89256904
exon	ENSG00000260496_Exon3	chr16	1047942	1048074
exon	ABCA3_Exon29	chr16	2328943	2329131
exon	PRSS22_Exon4	chr16	2905574	2905852
exon	CREBBP_Exon14	chr16	3820570	3820987
exon	ENSG00000262732_Exon1	chr16	14028159	14029002
exon	USP31_Exon15	chr16	23083365	23083869
exon	ABCC12_Exon6	chr16	48174597	48174831
exon	ABCC12_Exon11	chr16	48162369	48162648
exon	MVD_Exon7	chr16	88721606	88721825
exon	GALNS_Exon3	chr16	88922160	88922627
exon	WDR81_Exon10	chr17	1638865	1639011
exon	WDR81_Exon12	chr17	1640658	1641584
exon	LINC01996_Exon2	chr17	4520057	4520945
exon	DNAH2_Exon20	chr17	7664057	7664250
exon	DNAH2_Exon44	chr17	7690214	7690351
exon	DNAH9_Exon32	chr17	11650872	11651083
exon	DNAH9_Exon41	chr17	11687616	11687856
exon	DNAH9_Exon64	chr17	11835330	11835522
exon	MYO15A_Exon29	chr17	18049185	18049421
exon	SMCR8_Exon3	chr17	18229211	18231173
exon	RNF112_Exon11	chr17	19318350	19318520
exon	ENSG00000278860_Exon1	chr17	32941427	32941828
exon	MLLT6_Exon13	chr17	36873684	36873866
exon	AOC2_Exon4	chr17	41002098	41002724
exon	C1QTNF1_Exon4	chr17	77030266	77030615
exon	TLCD2_Exon1	chr17	1613360	1613671
exon	ZZEF1_Exon13	chr17	3991971	3992187
exon	ENSG00000262503_Exon1	chr17	6830790	6831510
exon	SLC16A11_Exon1	chr17	6946630	6947411
exon	PMP22_Exon3	chr17	15165741	15166521
exon	PHF12_Exon9	chr17	27239161	27240295
exon	MIEN1_Exon3	chr17	37884915	37886014
exon	ZNF385C_Exon6	chr17	40180800	40181094
exon	GHDC_Exon10	chr17	40340816	40341939
exon	ETV4_Exon8	chr17	41610041	41610307
exon	SKAP1_Exon1	chr17	46507436	46507581
exon	MRPL38_Exon9	chr17	73894724	73895067
exon	DNAH17_Exon3	chr17	76568782	76568976
exon	DNAH17_Exon70	chr17	76433722	76433950
exon	FAAP100_Exon9	chr17	79506911	79507976
exon	TAF4B_Exon15	chr18	23969808	23971649
exon	ENSG00000274184_Exon1	chr18	32848181	32850202
exon	ENSG00000279319_Exon1	chr18	42566073	42569168
exon	NEDD4L_Exon47	chr18	56063398	56065849
exon	MYOM1_Exon39	chr18	3066804	3067553
exon	LINC00668_Exon10	chr18	6919494	6920931
exon	ENSG00000264924_Exon2	chr18	21693629	21694095
exon	ENSG00000266489_Exon2	chr18	22120677	22121987
exon	INO80C_Exon7	chr18	33048296	33048706
exon	HDHD2_Exon7	chr18	44634433	44635156
exon	ENSG00000265712_Exon1	chr18	49213894	49214579
exon	LINC01912_Exon2	chr18	65930735	65931472
exon	TLE6_Exon7	chr19	2986980	2987236
exon	FZR1_Exon2	chr19	3519230	3519819
exon	ANKRD24_Exon24	chr19	4224424	4224811
exon	MPND_Exon3	chr19	4345741	4345978
exon	ENSG00000214347_Exon2	chr19	6396355	6396558
exon	MAP2K7_Exon13	chr19	7977794	7978227
exon	PDE4A_Exon21	chr19	10577562	10580306
exon	SMARCA4_Exon30	chr19	11141405	11141569
exon	SMARCA4_Exon36	chr19	11151973	11152236
exon	GET3_Exon8	chr19	12858786	12859137
exon	ADGRL1-AS1_Exon3	chr19	14279588	14281493
exon	PKN1_Exon23	chr19	14582392	14582678
exon	LINC01791_Exon2	chr19	31659250	31660521
exon	SCN1B_Exon2	chr19	35522204	35522684
exon	LSR_Exon5	chr19	35753448	35753595
exon	KMT2B_Exon28	chr19	36223115	36224409
exon	KIRREL2_Exon15	chr19	36357058	36358038
exon	APLP1_Exon3	chr19	36360374	36360712
exon	APLP1_Exon18	chr19	36370244	36370694
exon	SIPA1L3_Exon5	chr19	38590601	38590790
exon	RYR1_Exon39	chr19	38984991	38985265
exon	ARHGEF1_Exon15	chr19	42402094	42402262
exon	TEX101_Exon9	chr19	43922319	43922749
exon	RCN3_Exon7	chr19	50046362	50046890
exon	ATF5_Exon2	chr19	50435678	50436320
exon	NLRP8_Exon1	chr19	56459197	56459635
exon	KLF16_Exon4	chr19	1852449	1853190
exon	ZNF77_Exon4	chr19	2933215	2934813
exon	SEMA6B_Exon11	chr19	4552433	4552651
exon	PLIN3_Exon5	chr19	4852027	4852313
exon	PGLYRP2_Exon3	chr19	15582700	15582911
exon	PBX4_Exon4	chr19	19680917	19681108
exon	LINC01801_Exon6	chr19	35307060	35308394
exon	LINC00904_Exon2	chr19	35395054	35395656
exon	LINC00904_Exon8	chr19	35382508	35383200
exon	ENSG00000271366_Exon1	chr19	35744184	35744542
exon	DMKN_Exon23	chr19	35988121	35988440
exon	ATP4A_Exon9	chr19	36049478	36049588
exon	LINC01529_Exon9	chr19	36281918	36282255
exon	SYNE4_Exon4	chr19	36497651	36497846
exon	LIPE_Exon5	chr19	42911757	42911943
exon	PHLDB3_Exon1	chr19	44008740	44009087
exon	NTN5_Exon2	chr19	49173612	49174263
exon	SIGLEC6_Exon2	chr19	52034413	52034773
exon	DNAAF3_Exon3	chr19	55677149	55677431
exon	EFCAB8_Exon13	chr20	31494648	31494800
exon	EPB41L1_Exon13	chr20	34773038	34773257
exon	SGK2_Exon3	chr20	42194437	42195171
exon	DBNDD2_Exon1	chr20	44034696	44035372
exon	ENSG00000279835_Exon1	chr20	49714674	49715382
exon	PCK1_Exon10	chr20	56140405	56143177
exon	NPEPL1_Exon12	chr20	57288972	57289149
exon	MRGBP_Exon6	chr20	61432431	61433081
exon	GID8_Exon4	chr20	61574846	61575044
exon	ENSG00000203900_Exon2	chr20	61993169	61993293
exon	TNFRSF6B_Exon1	chr20	62328004	62328544
exon	FER1L4_Exon15	chr20	34188484	34188846
exon	SLA2_Exon6	chr20	35243627	35243777
exon	CTCFL_Exon2	chr20	56098718	56099923
exon	ZBP1_Exon6	chr20	56186782	56186986
exon	ENSG00000225708_Exon1	chr20	56646776	56647116
exon	CTSZ_Exon4	chr20	57576519	57576699
exon	CTSZ_Exon18	chr20	57562872	57563968
exon	EEF1A2_Exon2	chr20	62128972	62129187
exon	UMODL1_Exon10	chr21	43529671	43529809
exon	LINC00319_Exon1	chr21	44866480	44866738
exon	COL6A1_Exon4	chr21	47406439	47406599
exon	MRAP-AS1_Exon1	chr21	33680829	33681048
exon	ENSG00000205622_Exon13	chr21	40265884	40266209
exon	LINC01671_Exon1	chr21	44034962	44035204
exon	ICOSLG_Exon3	chr21	45648927	45649936
exon	LRRC3-DT_Exon3	chr21	45871289	45871652
exon	ITGB2_Exon16	chr21	46309190	46309410
exon	ENSG00000225007_Exon2	chr22	19654968	19655078
exon	TBX1_Exon2	chr22	19747080	19747200
exon	ENSG00000232545_Exon3	chr22	24498999	24499317
exon	UPB1_Exon4	chr22	24898304	24899706
exon	MIATNB_Exon4	chr22	27117612	27118135
exon	RNF185_Exon2	chr22	31583032	31583256
exon	MIEF1_Exon8	chr22	39908236	39908499
exon	FBLN1_Exon5	chr22	45923726	45923889
exon	TTC38_Exon5	chr22	46669794	46669966
exon	GRAMD4_Exon2	chr22	47022647	47022858
exon	TMPRSS6_Exon16	chr22	37466955	37467072
exon	BAIAP2L2_Exon10	chr22	38484754	38484971
exon	MRTFA_Exon9	chr22	40824708	40825771
exon	ENSG00000274717_Exon2	chr22	43189541	43189668
exon	LINC00899_Exon1	chr22	46440488	46440733
exon	TMEM79_Exon4	chr1	156256050	156256264
exon	FAM171B_Exon1	chr2	187558786	187559138
exon	FN1_Exon40	chr2	216236631	216237098
exon	ZNF385C_Exon6	chr17	40180800	40181094
exon	ENSG00000232545_Exon3	chr22	24498999	24499317
enhancer	chr1:11968510-11969143	chr1	11968510	11969143
enhancer	chr1:17425016-17425355	chr1	17425016	17425355
enhancer	chr1:19271920-19272097	chr1	19271920	19272097
enhancer	chr1:53385696-53386052	chr1	53385696	53386052
enhancer	chr1:150231710-150231944	chr1	150231710	150231944
enhancer	chr1:159914077-159914586	chr1	159914077	159914586
enhancer	chr1:172862488-172862855	chr1	172862488	172862855
enhancer	chr1:181451162-181451821	chr1	181451162	181451821
enhancer	chr1:200448306-200448569	chr1	200448306	200448569
enhancer	chr1:204098794-204099127	chr1	204098794	204099127
enhancer	chr1:230561990-230562633	chr1	230561990	230562633
enhancer	chr1:240437557-240437954	chr1	240437557	240437954
enhancer	chr1:244462616-244463099	chr1	244462616	244463099
enhancer	chr2:8557340-8557745	chr2	8557340	8557745
enhancer	chr2:20624612-20624982	chr2	20624612	20624982
enhancer	chr2:27939397-27939784	chr2	27939397	27939784
enhancer	chr2:28830984-28831210	chr2	28830984	28831210
enhancer	chr2:43746950-43747270	chr2	43746950	43747270
enhancer	chr2:66306594-66306908	chr2	66306594	66306908
enhancer	chr2:85764802-85765239	chr2	85764802	85765239
enhancer	chr2:113837856-113838205	chr2	113837856	113838205
enhancer	chr2:131828545-131828813	chr2	131828545	131828813
enhancer	chr2:145426968-145427334	chr2	145426968	145427334
enhancer	chr2:153347389-153347769	chr2	153347389	153347769
enhancer	chr2:161244338-161244737	chr2	161244338	161244737
enhancer	chr2:191583583-191583867	chr2	191583583	191583867
enhancer	chr2:232277113-232277443	chr2	232277113	232277443
enhancer	chr3:10545766-10546079	chr3	10545766	10546079
enhancer	chr3:17193194-17193470	chr3	17193194	17193470
enhancer	chr3:30269318-30269730	chr3	30269318	30269730
enhancer	chr3:156852547-156853124	chr3	156852547	156853124
enhancer	chr3:192561492-192561800	chr3	192561492	192561800
enhancer	chr4:16883644-16884003	chr4	16883644	16884003
enhancer	chr4:26133416-26133677	chr4	26133416	26133677
enhancer	chr5:2125681-2125937	chr5	2125681	2125937
enhancer	chr5:32810921-32811223	chr5	32810921	32811223
enhancer	chr5:56790461-56790772	chr5	56790461	56790772
enhancer	chr5:70938164-70938422	chr5	70938164	70938422
enhancer	chr5:81653126-81653457	chr5	81653126	81653457
enhancer	chr5:132136233-132136573	chr5	132136233	132136573
enhancer	chr5:134791969-134792408	chr5	134791969	134792408
enhancer	chr5:137001727-137002094	chr5	137001727	137002094
enhancer	chr5:142356404-142356953	chr5	142356404	142356953
enhancer	chr6:15066743-15067555	chr6	15066743	15067555
enhancer	chr6:140762502-140762813	chr6	140762502	140762813
enhancer	chr6:147235088-147235549	chr6	147235088	147235549
enhancer	chr6:151246480-151246919	chr6	151246480	151246919
enhancer	chr6:168789584-168789819	chr6	168789584	168789819
enhancer	chr7:1329910-1330257	chr7	1329910	1330257
enhancer	chr7:108139925-108140311	chr7	108139925	108140311
enhancer	chr7:131919616-131920007	chr7	131919616	131920007
enhancer	chr8:1897074-1897760	chr8	1897074	1897760
enhancer	chr8:12887888-12888235	chr8	12887888	12888235
enhancer	chr8:127387635-127388005	chr8	127387635	127388005
enhancer	chr8:137308696-137309144	chr8	137308696	137309144
enhancer	chr8:145083268-145083683	chr8	145083268	145083683
enhancer	chr9:7368523-7368899	chr9	7368523	7368899
enhancer	chr9:16070045-16070435	chr9	16070045	16070435
enhancer	chr9:98768233-98768612	chr9	98768233	98768612
enhancer	chr9:110802909-110803314	chr9	110802909	110803314
enhancer	chr10:8098275-8098603	chr10	8098275	8098603
enhancer	chr10:125978752-125979306	chr10	125978752	125979306
enhancer	chr10:126359464-126359807	chr10	126359464	126359807
enhancer	chr10:126397729-126397974	chr10	126397729	126397974
enhancer	chr10:134549634-134549842	chr10	134549634	134549842
enhancer	chr11:95888064-95888524	chr11	95888064	95888524
enhancer	chr11:128098978-128099361	chr11	128098978	128099361
enhancer	chr12:1642572-1643085	chr12	1642572	1643085
enhancer	chr12:45626822-45627300	chr12	45626822	45627300
enhancer	chr12:48201899-48202220	chr12	48201899	48202220
enhancer	chr12:52241760-52242326	chr12	52241760	52242326
enhancer	chr12:69345630-69345835	chr12	69345630	69345835
enhancer	chr12:79817950-79818263	chr12	79817950	79818263
enhancer	chr12:105114255-105114695	chr12	105114255	105114695
enhancer	chr12:107682481-107682807	chr12	107682481	107682807
enhancer	chr12:110062919-110063291	chr12	110062919	110063291
enhancer	chr12:113630509-113630869	chr12	113630509	113630869
enhancer	chr12:115138813-115139195	chr12	115138813	115139195
enhancer	chr12:120672500-120673016	chr12	120672500	120673016
enhancer	chr13:73728646-73729047	chr13	73728646	73729047
enhancer	chr14:71829962-71830512	chr14	71829962	71830512
enhancer	chr14:77473789-77473986	chr14	77473789	77473986
enhancer	chr15:24114794-24115156	chr15	24114794	24115156
enhancer	chr15:67413336-67413759	chr15	67413336	67413759
enhancer	chr15:75250602-75250974	chr15	75250602	75250974
enhancer	chr15:84048302-84048583	chr15	84048302	84048583
enhancer	chr16:10922717-10923252	chr16	10922717	10923252
enhancer	chr16:30383396-30383957	chr16	30383396	30383957
enhancer	chr16:85603902-85604423	chr16	85603902	85604423
enhancer	chr16:85969764-85970393	chr16	85969764	85970393
enhancer	chr17:78228476-78228940	chr17	78228476	78228940
enhancer	chr19:2064980-2065181	chr19	2064980	2065181
enhancer	chr19:39027859-39028261	chr19	39027859	39028261
enhancer	chr19:50417620-50417965	chr19	50417620	50417965
enhancer	chr22:45551419-45551722	chr22	45551419	45551722
tissuetfbs	MAFK_63715	chr14	24153672	24153934
tissuetfbs	SP1_33171	chr14	38182159	38182495
tissuetfbs	SMC3_40657	chr14	69128338	69128598
tissuetfbs	RAD21_93068	chr15	92605976	92606216
tissuetfbs	CEBPB_117430	chr15	93147043	93147307
tissuetfbs	RELA_28429	chr15	96798860	96799253
tissuetfbs	MAX_64012	chr16	700108	700504
tissuetfbs	MAX_64069	chr16	1092586	1092976
tissuetfbs	CEBPB_118025	chr16	2256681	2256957
tissuetfbs	YY1_48402	chr16	2389057	2389373
tissuetfbs	RAD21_93860	chr16	5125702	5125946
tissuetfbs	RXRA_13974	chr16	8591825	8592125
tissuetfbs	RAD21_94451	chr16	17300607	17300847
tissuetfbs	FOS_108867	chr16	22150300	22150550
tissuetfbs	RAD21_94924	chr16	28148401	28148665
tissuetfbs	EBF1_38152	chr16	49562440	49562756
tissuetfbs	STAT3_56651	chr16	49782093	49782464
tissuetfbs	POLR2A_104031	chr16	50657418	50658054
tissuetfbs	CTCF_125591	chr16	52886456	52886726
tissuetfbs	GATA2_61791	chr16	57541393	57541803
tissuetfbs	CTCF_126000	chr16	58289760	58290000
tissuetfbs	POLR2A_104951	chr16	69507027	69507663
tissuetfbs	RUNX3_53773	chr16	74635038	74635408
tissuetfbs	GATA3_47180	chr16	77711086	77711382
tissuetfbs	GATA1_16416	chr16	78004035	78004838
tissuetfbs	USF1_45689	chr16	78940561	78940801
tissuetfbs	BHLHE40_29555	chr16	84008124	84008434
tissuetfbs	NR3C1_27948	chr16	84472962	84473262
tissuetfbs	CTCF_128041	chr16	87029096	87029320
tissuetfbs	EBF1_38899	chr16	87305002	87305319
tissuetfbs	EGR1_34030	chr16	88551622	88551866
tissuetfbs	CEBPB_122542	chr16	88653424	88653680
tissuetfbs	ZNF263_21255	chr17	1329436	1329702
tissuetfbs	PAX5_26102	chr17	2601291	2601601
tissuetfbs	RAD21_97722	chr17	2605722	2605966
tissuetfbs	RAD21_97776	chr17	3702618	3702862
tissuetfbs	NR3C1_28318	chr17	4395914	4396214
tissuetfbs	GATA3_47771	chr17	15350792	15351276
tissuetfbs	MYC_76516	chr17	25805577	25806001
tissuetfbs	FOXA1_76187	chr17	26357488	26357728
tissuetfbs	CTCF_130574	chr17	26732227	26732443
tissuetfbs	ESR1_21563	chr17	27427352	27427657
tissuetfbs	ESR1_21586	chr17	29752790	29753097
tissuetfbs	POLR2A_109062	chr17	36873432	36873782
tissuetfbs	EGR1_35388	chr17	39728055	39728304
tissuetfbs	MAX_69876	chr17	43360480	43360870
tissuetfbs	GATA1_17105	chr17	46512474	46513078
tissuetfbs	FOXA2_34378	chr17	48129640	48129930
tissuetfbs	CTCF_132972	chr17	53420842	53421152
tissuetfbs	MYC_78487	chr17	56572976	56573180
tissuetfbs	SUZ12_4836	chr17	59485464	59485774
tissuetfbs	ZNF263_22556	chr17	70882688	70883230
tissuetfbs	ELF1_35791	chr17	72382431	72382707
tissuetfbs	EP300_121590	chr17	75775171	75775501
tissuetfbs	POLR2A_114041	chr17	80585264	80585694
tissuetfbs	MYC_81047	chr17	80981898	80982134
tissuetfbs	CEBPB_128499	chr18	6720379	6720665
tissuetfbs	GATA2_65700	chr18	6992086	6992496
tissuetfbs	ZNF263_23070	chr18	8395403	8395999
tissuetfbs	POLR2A_114636	chr18	11990009	11990439
tissuetfbs	USF2_19812	chr18	13521514	13521804
tissuetfbs	GATA2_65918	chr18	13570343	13570753
tissuetfbs	MYC_81784	chr18	29029201	29029501
tissuetfbs	JUND_85117	chr18	34926038	34926358
tissuetfbs	RAD21_104016	chr18	42606214	42606478
tissuetfbs	RUNX3_57991	chr18	44210195	44210565
tissuetfbs	ZNF263_23361	chr18	47378017	47378613
tissuetfbs	GATA3_50282	chr18	47402242	47402726
tissuetfbs	PAX5_28216	chr18	48343274	48343584
tissuetfbs	GATA1_17769	chr18	54315405	54316009
tissuetfbs	RAD21_104839	chr18	60846734	60846974
tissuetfbs	ZNF263_23490	chr18	63042048	63042644
tissuetfbs	MAFK_75927	chr18	65456453	65456726
tissuetfbs	STAT3_61517	chr18	72611516	72611832
tissuetfbs	HNF4A_19513	chr19	464431	464691
tissuetfbs	SMC3_49477	chr19	1471455	1471715
tissuetfbs	ZKSCAN1_3486	chr19	1743000	1743376
tissuetfbs	EBF1_42808	chr19	2816389	2816653
tissuetfbs	POLR2A_117188	chr19	3615493	3615786
tissuetfbs	REST_51028	chr19	4171727	4172059
tissuetfbs	EGR1_38215	chr19	4676570	4676814
tissuetfbs	GATA2_67459	chr19	7288972	7289382
tissuetfbs	PHF8_14369	chr19	7670868	7671492
tissuetfbs	CEBPB_132217	chr19	8319697	8319973
tissuetfbs	ZNF263_24019	chr19	10791380	10791976
tissuetfbs	EGR1_38985	chr19	15582758	15583002
tissuetfbs	CTCF_141908	chr19	16647016	16647286
tissuetfbs	RXRA_16913	chr19	17765426	17765726
tissuetfbs	ELF1_38359	chr19	18533392	18533756
tissuetfbs	POLR2A_119045	chr19	19021733	19022364
tissuetfbs	POLR2A_119047	chr19	19031127	19031497
tissuetfbs	ZBTB7A_21636	chr19	19843430	19843625
tissuetfbs	MAFK_76837	chr19	31506075	31506315
tissuetfbs	TAF7_10301	chr19	32088495	32088851
tissuetfbs	RAD21_107128	chr19	34372226	34372466
tissuetfbs	MAX_76263	chr19	38495645	38495925
tissuetfbs	GATA1_18283	chr19	39169150	39169754
tissuetfbs	HDAC2_28387	chr19	39649618	39649968
tissuetfbs	RELA_33413	chr19	39807209	39807579
tissuetfbs	RAD21_107453	chr19	40758163	40758403
tissuetfbs	ZNF263_24802	chr19	42004025	42004621
tissuetfbs	NR3C1_31860	chr19	42460266	42460566
tissuetfbs	CEBPB_134037	chr19	43156223	43156479
tissuetfbs	CREB1_14147	chr19	48035536	48035816
tissuetfbs	POLR2A_121667	chr19	52699867	52700222
tissuetfbs	TBP_41557	chr19	54168054	54168430
tissuetfbs	CTCF_145363	chr19	58861756	58862120
tissuetfbs	CEBPB_135413	chr20	4219418	4219674
tissuetfbs	RAD21_109231	chr20	11936097	11936321
tissuetfbs	STAT1_17671	chr20	14862157	14862633
tissuetfbs	SMC3_51759	chr20	14929116	14929386
tissuetfbs	ESR1_23925	chr20	18203906	18204231
tissuetfbs	GATA3_51787	chr20	20539031	20539327
tissuetfbs	GATA2_69183	chr20	21201529	21201939
tissuetfbs	MAX_78781	chr20	25006939	25007215
tissuetfbs	MAFK_78777	chr20	32662724	32662981
tissuetfbs	MYC_88832	chr20	46857997	46858201
tissuetfbs	MYC_89252	chr20	47348166	47348675
tissuetfbs	CEBPB_138235	chr20	48190673	48190929
tissuetfbs	GATA3_52613	chr20	48735426	48735722
tissuetfbs	RAD21_111395	chr20	51938366	51938614
tissuetfbs	GATA3_52823	chr20	52918431	52918901
tissuetfbs	CTCF_150652	chr20	55840736	55840952
tissuetfbs	MAFK_79958	chr20	59337036	59337276
tissuetfbs	MYC_91404	chr20	60739012	60739507
tissuetfbs	SUZ12_5423	chr20	61638628	61638938
tissuetfbs	RAD21_111960	chr20	62001149	62001393
tissuetfbs	EGR1_42127	chr20	62044584	62044828
tissuetfbs	ZBTB7A_23620	chr20	62723231	62723635
tissuetfbs	GATA2_70440	chr21	16868714	16869158
tissuetfbs	GATA2_70734	chr21	33454858	33455268
tissuetfbs	ZNF263_25818	chr21	34404772	34405368
tissuetfbs	GATA3_53632	chr21	34555677	34556147
tissuetfbs	EBF1_46089	chr21	35455882	35456198
tissuetfbs	GATA3_53653	chr21	35795021	35795317
tissuetfbs	GATA3_53671	chr21	36169830	36170126
tissuetfbs	MAX_81670	chr21	43936927	43937317
tissuetfbs	BHLHE40_36984	chr21	46846468	46846778
tissuetfbs	MYC_93248	chr21	47168400	47168710
tissuetfbs	CTCF_154168	chr21	47558475	47558719
tissuetfbs	TBL1XR1_21001	chr22	19207380	19207780
tissuetfbs	RAD21_114306	chr22	29322045	29322285
tissuetfbs	USF1_57143	chr22	42716584	42716824
tissuetfbs	ZNF263_26842	chr22	43020651	43021247
bloodtfbs	EZH2_106	chr1	3511379	3512169
bloodtfbs	CTCF_1537	chr1	16060377	16060541
bloodtfbs	KAP1_468	chr1	21320108	21320784
bloodtfbs	CTCF_2311	chr1	23405975	23406279
bloodtfbs	RCOR1_1100	chr1	25851818	25852114
bloodtfbs	TEAD4_1111	chr1	29598821	29599071
bloodtfbs	RAD21_2501	chr1	38120952	38121212
bloodtfbs	EP300_3778	chr1	59764035	59764351
bloodtfbs	EP300_4104	chr1	64512640	64512956
bloodtfbs	RFX5_879	chr1	65144911	65145251
bloodtfbs	KAP1_1363	chr1	65407324	65408000
bloodtfbs	FOS_3857	chr1	68239129	68239529
bloodtfbs	MYC_3718	chr1	75519242	75519602
bloodtfbs	RCOR1_2846	chr1	92112634	92112930
bloodtfbs	KAP1_1769	chr1	100136313	100136973
bloodtfbs	EP300_6033	chr1	108552519	108552835
bloodtfbs	MYC_4859	chr1	115836472	115836782
bloodtfbs	POLR2A_7417	chr1	149915715	149916291
bloodtfbs	POLR2A_7592	chr1	151546714	151547214
bloodtfbs	POLR2A_7878	chr1	154926087	154926603
bloodtfbs	POLR2A_8126	chr1	156364386	156364846
bloodtfbs	JUN_3353	chr1	156798498	156798794
bloodtfbs	CTCF_9241	chr1	156895244	156895408
bloodtfbs	POU2F2_1611	chr1	160581706	160582026
bloodtfbs	CEBPB_8233	chr1	163604109	163604333
bloodtfbs	SPI1_4396	chr1	163804068	163804308
bloodtfbs	FOXP2_1591	chr1	163902706	163903010
bloodtfbs	CEBPB_8305	chr1	165470500	165470764
bloodtfbs	REST_4187	chr1	176945444	176945688
bloodtfbs	SPI1_4788	chr1	178440898	178441138
bloodtfbs	RELA_2821	chr1	192795229	192795579
bloodtfbs	SETDB1_1766	chr1	193957833	193958749
bloodtfbs	SPI1_5219	chr1	197958352	197958592
bloodtfbs	EP300_9957	chr1	201526742	201527058
bloodtfbs	JUND_7586	chr1	201863465	201863709
bloodtfbs	MYC_7594	chr1	202198456	202198766
bloodtfbs	POLR2A_10921	chr1	209543909	209544449
bloodtfbs	FOXA1_6341	chr1	214134361	214134655
bloodtfbs	CHD1_1632	chr1	220876584	220877064
bloodtfbs	SETDB1_2345	chr2	377269	377979
bloodtfbs	CTCF_14843	chr2	2659851	2660167
bloodtfbs	FOSL2_3909	chr2	8259299	8259559
bloodtfbs	BCL3_2095	chr2	8639482	8639838
bloodtfbs	JUN_6433	chr2	31520584	31520880
bloodtfbs	HNF4G_2166	chr2	36280014	36280304
bloodtfbs	POLR2A_15484	chr2	54467566	54468090
bloodtfbs	STAT3_8660	chr2	60514560	60514836
bloodtfbs	MYC_12183	chr2	63894307	63894617
bloodtfbs	FOSL2_5381	chr2	70738851	70739261
bloodtfbs	SETDB1_2824	chr2	72145220	72145930
bloodtfbs	TBP_5967	chr2	73334616	73334992
bloodtfbs	WRNIP1_1780	chr2	74755460	74755860
bloodtfbs	KAP1_3958	chr2	80016086	80016762
bloodtfbs	REST_8107	chr2	102599113	102599483
bloodtfbs	SMC3_7754	chr2	106398701	106398971
bloodtfbs	MYC_13877	chr2	121796425	121796735
bloodtfbs	SPI1_9682	chr2	127809391	127809595
bloodtfbs	CTCF_21677	chr2	129251578	129251874
bloodtfbs	SMC3_8157	chr2	134642369	134642639
bloodtfbs	POLR2A_19344	chr2	160626032	160626528
bloodtfbs	REST_9059	chr2	171509259	171509503
bloodtfbs	KAP1_4619	chr2	173337197	173337857
bloodtfbs	KAP1_4624	chr2	173422895	173423555
bloodtfbs	KAP1_4637	chr2	173864223	173864899
bloodtfbs	FOS_22839	chr2	217138967	217139211
bloodtfbs	JUN_10381	chr2	225020756	225021052
bloodtfbs	MAX_14074	chr2	232278260	232278590
bloodtfbs	POLR2A_22671	chr2	233737583	233738039
bloodtfbs	FOS_24129	chr2	240020122	240020384
bloodtfbs	MYC_16746	chr2	240109014	240109374
bloodtfbs	POLR2A_23297	chr2	241663438	241663627
bloodtfbs	POLR2A_23573	chr3	3847754	3848119
bloodtfbs	FOS_24449	chr3	7393089	7393489
bloodtfbs	USF1_10437	chr3	8094416	8094656
bloodtfbs	POLR2A_24365	chr3	16728100	16728510
bloodtfbs	POLR2A_24799	chr3	32884553	32884827
bloodtfbs	POLR2A_24803	chr3	32896845	32897314
bloodtfbs	FOS_26059	chr3	39130359	39130759
bloodtfbs	JUND_19811	chr3	43194940	43195396
bloodtfbs	CTCF_30647	chr3	53198982	53199286
bloodtfbs	REST_11707	chr3	53803330	53803574
bloodtfbs	TEAD4_12709	chr3	55582060	55582310
bloodtfbs	MYC_18877	chr3	56864097	56864457
bloodtfbs	RCOR1_10805	chr3	58326705	58327001
bloodtfbs	JUN_12181	chr3	64034892	64035188
bloodtfbs	BCL3_4456	chr3	99700041	99700397
bloodtfbs	KAP1_6130	chr3	113943709	113944385
bloodtfbs	POLR2A_27994	chr3	122438385	122438909
bloodtfbs	SETDB1_4908	chr3	126965992	126966702
bloodtfbs	FOXA1_19480	chr3	127373283	127373563
bloodtfbs	BCL3_4676	chr3	127791644	127791844
bloodtfbs	EP300_31513	chr3	138946970	138947286
bloodtfbs	SPI1_15359	chr3	139993967	139994171
bloodtfbs	CTCF_36534	chr3	183535417	183535787
bloodtfbs	SETDB1_5472	chr4	1245106	1245816
bloodtfbs	CTCF_37794	chr4	2355085	2355455
bloodtfbs	SETDB1_5514	chr4	4964484	4965194
bloodtfbs	NFYB_4003	chr4	5079733	5080113
bloodtfbs	MAX_19773	chr4	5142743	5143099
bloodtfbs	EZH2_3260	chr4	7519331	7519831
bloodtfbs	E2F6_6021	chr4	7829365	7829689
bloodtfbs	ZNF143_10851	chr4	36826354	36826644
bloodtfbs	SPI1_17385	chr4	38570499	38570739
bloodtfbs	CTCF_39897	chr4	47426520	47426850
bloodtfbs	SETDB1_5709	chr4	47592275	47592985
bloodtfbs	FOSL2_11442	chr4	74555748	74556158
bloodtfbs	TEAD4_16648	chr4	92544164	92544414
bloodtfbs	FOS_39345	chr4	145555370	145555770
bloodtfbs	FOS_39531	chr4	148708441	148708691
bloodtfbs	SMC3_15433	chr4	155250486	155250872
bloodtfbs	NR2F2_4965	chr4	174152423	174152823
bloodtfbs	MYC_25694	chr4	183211104	183211464
bloodtfbs	JUND_28394	chr4	184510848	184511304
bloodtfbs	EZH2_3788	chr5	1755748	1756408
bloodtfbs	EZH2_3843	chr5	3180617	3181277
bloodtfbs	REST_16052	chr5	3266796	3267040
bloodtfbs	YY1_17774	chr5	9623384	9623720
bloodtfbs	POLR2A_37776	chr5	14474153	14474677
bloodtfbs	POLR2A_38010	chr5	25403770	25404180
bloodtfbs	RPC155_732	chr5	30170460	30170916
bloodtfbs	REST_16318	chr5	30805133	30805377
bloodtfbs	SETDB1_6753	chr5	35284295	35285005
bloodtfbs	EZH2_4012	chr5	38295883	38296543
bloodtfbs	FOS_43058	chr5	43168253	43168653
bloodtfbs	EZH2_4059	chr5	50684646	50685150
bloodtfbs	FOSL2_13062	chr5	58027523	58027783
bloodtfbs	EP300_44057	chr5	58388345	58388885
bloodtfbs	EP300_45445	chr5	87121528	87121844
bloodtfbs	NFYB_5119	chr5	93011335	93011715
bloodtfbs	RAD21_38178	chr5	112403400	112403636
bloodtfbs	TEAD4_19601	chr5	112416846	112417096
bloodtfbs	KAP1_8633	chr5	112610444	112611120
bloodtfbs	POLR2A_40859	chr5	115816942	115817418
bloodtfbs	SETDB1_7304	chr5	124605391	124606101
bloodtfbs	KAP1_8791	chr5	130028259	130029120
bloodtfbs	REST_17672	chr5	132901091	132901461
bloodtfbs	FOSL2_13985	chr5	134543555	134543815
bloodtfbs	EP300_48041	chr5	138751400	138751716
bloodtfbs	POLR2A_42541	chr5	149445583	149446077
bloodtfbs	POLR2A_42607	chr5	149914957	149915421
bloodtfbs	POLR2A_42837	chr5	153782124	153782624
bloodtfbs	TEAD4_20951	chr5	173395174	173395424
bloodtfbs	ZNF143_14176	chr5	177784303	177784593
bloodtfbs	CTCF_53238	chr5	179787639	179787919
bloodtfbs	SPI1_23743	chr6	7282429	7282633
bloodtfbs	STAT3_26169	chr6	11235959	11236369
bloodtfbs	EZH2_4686	chr6	12960470	12961130
bloodtfbs	EZH2_4840	chr6	33691488	33692408
bloodtfbs	MEF2A_8492	chr6	33952086	33952302
bloodtfbs	CEBPB_56760	chr6	46765054	46765278
bloodtfbs	EP300_54865	chr6	70378889	70379205
bloodtfbs	CTCF_57971	chr6	78966494	78966848
bloodtfbs	SPI1_26532	chr6	111506159	111506414
bloodtfbs	KAP1_10933	chr6	124146240	124146916
bloodtfbs	SETDB1_8984	chr6	133515177	133516086
bloodtfbs	POLR2A_50332	chr6	135536335	135536831
bloodtfbs	CEBPB_61448	chr6	146480507	146480731
bloodtfbs	FOSL2_17204	chr6	155568022	155568282
bloodtfbs	CTCF_61429	chr6	159867221	159867511
bloodtfbs	CTCF_61646	chr6	163364456	163364736
bloodtfbs	MYC_37297	chr7	17713851	17714161
bloodtfbs	WRNIP1_5406	chr7	20275668	20276068
bloodtfbs	MYC_38407	chr7	51305544	51305904
bloodtfbs	CTCF_65387	chr7	51934852	51935056
bloodtfbs	TEAD4_26879	chr7	70720606	70720856
bloodtfbs	EZH2_5839	chr7	86455283	86455943
bloodtfbs	CTCF_67462	chr7	103242203	103242479
bloodtfbs	EP300_65432	chr7	112625695	112626011
bloodtfbs	RCOR1_21888	chr7	120964062	120964358
bloodtfbs	ATF2_12342	chr7	125606197	125606717
bloodtfbs	EP300_66354	chr7	132108413	132108729
bloodtfbs	GATA2_36374	chr7	135921849	135922399
bloodtfbs	SPI1_31127	chr7	139124250	139124454
bloodtfbs	FOS_64174	chr7	140257693	140257943
bloodtfbs	FOS_64407	chr7	148533540	148533940
bloodtfbs	POLR2A_58989	chr7	150933930	150934454
bloodtfbs	KAP1_12932	chr7	151610927	151611603
bloodtfbs	EZH2_6338	chr7	158896119	158896529
bloodtfbs	MYC_41467	chr8	1728324	1728634
bloodtfbs	USF2_9886	chr8	8542765	8543029
bloodtfbs	NFIC_19041	chr8	8717852	8718649
bloodtfbs	SETDB1_10845	chr8	10664886	10665596
bloodtfbs	FOS_65403	chr8	18006963	18007228
bloodtfbs	SRF_7194	chr8	22081906	22082106
bloodtfbs	USF1_25888	chr8	22851533	22851789
bloodtfbs	POLR2A_60753	chr8	27939508	27940024
bloodtfbs	TCF7L2_21373	chr8	40915371	40915747
bloodtfbs	SETDB1_11073	chr8	49098510	49099220
bloodtfbs	RCOR1_23527	chr8	61601304	61601600
bloodtfbs	TCF7L2_22302	chr8	113686535	113686984
bloodtfbs	FOS_69804	chr8	114956457	114956857
bloodtfbs	FOSL2_21291	chr8	129341920	129342330
bloodtfbs	BCL3_10599	chr8	133005416	133005772
bloodtfbs	FOSL2_21409	chr8	134266660	134266920
bloodtfbs	TCF7L2_22840	chr8	135991088	135991464
bloodtfbs	REST_27935	chr8	136248129	136248499
bloodtfbs	FOXA1_46751	chr8	140397094	140397414
bloodtfbs	POLR2A_65652	chr8	145140155	145140471
bloodtfbs	MAX_40235	chr9	17052665	17052995
bloodtfbs	FOS_73125	chr9	32875336	32875586
bloodtfbs	FOS_73349	chr9	36011342	36011742
bloodtfbs	FOS_73617	chr9	72676644	72677044
bloodtfbs	EP300_75935	chr9	75230972	75231288
bloodtfbs	FOS_73991	chr9	80207336	80207736
bloodtfbs	FOXP2_14191	chr9	81224374	81224678
bloodtfbs	NFYB_8577	chr9	83210623	83211003
bloodtfbs	REST_29132	chr9	92030604	92030848
bloodtfbs	EZH2_7163	chr9	93197314	93197974
bloodtfbs	CTCF_81682	chr9	111033522	111033812
bloodtfbs	POLR2A_68931	chr9	114357429	114357929
bloodtfbs	WRNIP1_6771	chr9	117417785	117418185
bloodtfbs	POLR2A_69335	chr9	119167336	119167836
bloodtfbs	SETDB1_12211	chr9	126650017	126650727
bloodtfbs	POLR2A_69709	chr9	127262652	127262968
bloodtfbs	HNF4G_10417	chr9	131706517	131706807
bloodtfbs	POLR2A_70774	chr9	136338344	136338660
bloodtfbs	REST_30429	chr9	137207011	137207255
bloodtfbs	FOS_77173	chr9	138584367	138584611
bloodtfbs	EZH2_7550	chr9	140945547	140945800
bloodtfbs	WRNIP1_7091	chr10	18950754	18951154
bloodtfbs	TCF7L2_25257	chr10	21558167	21558663
bloodtfbs	RCOR1_27035	chr10	22770056	22770352
bloodtfbs	FOXA1_51376	chr10	23296055	23296348
bloodtfbs	CTCF_86134	chr10	25923192	25923522
bloodtfbs	MYC_51308	chr10	45397504	45397864
bloodtfbs	USF2_12180	chr10	47020144	47020414
bloodtfbs	POLR2A_73359	chr10	47110179	47110695
bloodtfbs	NFYB_9263	chr10	57788497	57788877
bloodtfbs	SETDB1_12915	chr10	62418150	62418860
bloodtfbs	FOS_80524	chr10	71578603	71579003
bloodtfbs	REST_31864	chr10	72533768	72534012
bloodtfbs	EZH2_7848	chr10	73217749	73218409
bloodtfbs	NFIC_23190	chr10	75793903	75794499
bloodtfbs	GABPA_13877	chr10	79229999	79230309
bloodtfbs	FOS_81058	chr10	80091163	80091563
bloodtfbs	FOS_81201	chr10	83598354	83598754
bloodtfbs	POLR2A_74979	chr10	89504986	89505562
bloodtfbs	BCL3_12540	chr10	98861357	98861713
bloodtfbs	TAF1_21538	chr10	102110657	102111093
bloodtfbs	FOS_82243	chr10	104372662	104373062
bloodtfbs	RFX5_14005	chr10	106272324	106272700
bloodtfbs	MYC_53545	chr10	115292367	115292727
bloodtfbs	FOXA1_54595	chr10	116657855	116658139
bloodtfbs	REST_33249	chr10	126157112	126157356
bloodtfbs	YY1_36477	chr10	127823815	127824151
bloodtfbs	MYC_54056	chr10	129452462	129452822
bloodtfbs	CTCF_92488	chr11	856416	856706
bloodtfbs	RCOR1_29010	chr11	5634435	5634731
bloodtfbs	EZH2_8352	chr11	11450658	11451318
bloodtfbs	KAP1_16503	chr11	13980189	13980849
bloodtfbs	EP300_87515	chr11	17919076	17919392
bloodtfbs	EZH2_8481	chr11	33886029	33886819
bloodtfbs	POLR2A_78976	chr11	35175183	35175733
bloodtfbs	TEAD4_37226	chr11	44200131	44200381
bloodtfbs	EZH2_8520	chr11	44541933	44542553
bloodtfbs	EZH2_8528	chr11	45397020	45397680
bloodtfbs	EZH2_8564	chr11	57377512	57378172
bloodtfbs	CTCF_96024	chr11	64979117	64979437
bloodtfbs	TEAD4_37971	chr11	70683330	70683580
bloodtfbs	CTCF_97454	chr11	76853663	76853827
bloodtfbs	KAP1_17253	chr11	113914585	113915321
bloodtfbs	FOXA1_58946	chr11	117961532	117961832
bloodtfbs	POLR2A_82920	chr11	119289107	119289219
bloodtfbs	EP300_92555	chr11	119295477	119295793
bloodtfbs	POU2F2_15976	chr11	120467911	120468221
bloodtfbs	RCOR1_31515	chr11	125751878	125752174
bloodtfbs	MYC_58812	chr11	128810116	128810426
bloodtfbs	REST_36594	chr11	132597954	132598198
bloodtfbs	SETDB1_14387	chr11	134190233	134190943
bloodtfbs	POLR2A_83738	chr12	716830	717294
bloodtfbs	CEBPB_97406	chr12	3470383	3470607
bloodtfbs	EZH2_9008	chr12	4373788	4374448
bloodtfbs	FOXP2_17508	chr12	12659539	12659843
bloodtfbs	EZH2_9065	chr12	15396585	15397089
bloodtfbs	CTCF_101892	chr12	23357368	23357648
bloodtfbs	JUN_40436	chr12	51239116	51239464
bloodtfbs	MYC_60595	chr12	52785548	52785662
bloodtfbs	CEBPB_100757	chr12	63365643	63365867
bloodtfbs	SETDB1_14947	chr12	68966326	68967036
bloodtfbs	TCF7L2_30819	chr12	77340291	77340667
bloodtfbs	POLR2A_87848	chr12	88938846	88939310
bloodtfbs	EP300_98950	chr12	109144311	109144627
bloodtfbs	CTCF_106127	chr12	109763864	109764128
bloodtfbs	BCL3_14893	chr12	113452417	113452773
bloodtfbs	SRF_10423	chr12	114197051	114197251
bloodtfbs	GABPA_16909	chr12	117900924	117901234
bloodtfbs	REST_39101	chr12	119396377	119396621
bloodtfbs	JUND_67889	chr12	125072748	125073204
bloodtfbs	ZNF143_29800	chr13	29123068	29123358
bloodtfbs	EGR1_29071	chr13	30533328	30533604
bloodtfbs	MYC_64059	chr13	43064825	43065135
bloodtfbs	WRNIP1_9144	chr13	46741289	46741689
bloodtfbs	TAF1_26738	chr13	80911888	80912198
bloodtfbs	EP300_102741	chr13	81328250	81328634
bloodtfbs	SETDB1_16018	chr13	86484022	86484732
bloodtfbs	TEAD4_43090	chr13	110866103	110866353
bloodtfbs	TAF1_27156	chr14	24565789	24566225
bloodtfbs	SPI1_49282	chr14	29298293	29298533
bloodtfbs	MBD4_3994	chr14	31567178	31567742
bloodtfbs	FOS_100931	chr14	38871322	38871722
bloodtfbs	REST_40888	chr14	49877984	49878228
bloodtfbs	KAP1_19796	chr14	51590046	51590816
bloodtfbs	USF1_40500	chr14	51922224	51922464
bloodtfbs	BCL3_15762	chr14	53973066	53973422
bloodtfbs	SETDB1_16365	chr14	54501693	54502403
bloodtfbs	CEBPB_110622	chr14	59604006	59604232
bloodtfbs	POLR2A_95006	chr14	63761351	63761815
bloodtfbs	FOS_102930	chr14	80782144	80782544
bloodtfbs	NFYB_12380	chr14	89868754	89869134
bloodtfbs	SPI1_50771	chr14	96246497	96246737
bloodtfbs	REST_41903	chr14	100957156	100957400
bloodtfbs	ELF1_29837	chr14	101284627	101284903
bloodtfbs	POLR2A_96949	chr14	103601327	103601522
bloodtfbs	SETDB1_16739	chr14	104804324	104805034
bloodtfbs	EGR1_30806	chr15	22921024	22921300
bloodtfbs	CTCF_117532	chr15	27564996	27565312
bloodtfbs	REST_42294	chr15	33938443	33938687
bloodtfbs	REST_42384	chr15	38713262	38713632
bloodtfbs	FOXA1_70144	chr15	41029330	41029610
bloodtfbs	FOXA1_70305	chr15	45581262	45581542
bloodtfbs	NFYA_4898	chr15	47981393	47981769
bloodtfbs	TEAD4_45213	chr15	53495150	53495400
bloodtfbs	YY1_46917	chr15	58366685	58367021
bloodtfbs	BATF_26033	chr15	73079427	73079663
bloodtfbs	SRF_11725	chr15	74950249	74950449
bloodtfbs	YY1_47588	chr15	76252719	76253055
bloodtfbs	CTCF_120887	chr15	77863587	77863817
bloodtfbs	MAX_63040	chr15	78968810	78969140
bloodtfbs	CEBPB_117220	chr15	90074726	90074950
bloodtfbs	BCL3_17044	chr16	1604906	1605262
bloodtfbs	BCL3_17046	chr16	1685184	1685540
bloodtfbs	EP300_113404	chr16	16924823	16925363
bloodtfbs	CEBPB_119128	chr16	18820670	18820894
bloodtfbs	POLR2A_103849	chr16	46939522	46939978
bloodtfbs	RCOR1_38522	chr16	50427820	50428116
bloodtfbs	SETDB1_17595	chr16	51235375	51236085
bloodtfbs	SRF_12317	chr16	55074339	55074569
bloodtfbs	CEBPB_120995	chr16	66474977	66475201
bloodtfbs	POU2F2_20624	chr16	68427280	68427590
bloodtfbs	CTCF_126958	chr16	74555521	74555837
bloodtfbs	HNF4G_15922	chr16	89256593	89256883
bloodtfbs	REST_46642	chr17	11601978	11602222
bloodtfbs	FOXA1_75966	chr17	16986499	16986805
bloodtfbs	CTCF_130234	chr17	19444805	19445135
bloodtfbs	SPI1_56105	chr17	19582878	19583118
bloodtfbs	POLR2A_109414	chr17	39110822	39111286
bloodtfbs	KAP1_22094	chr17	46329848	46330524
bloodtfbs	TCF7L2_38298	chr17	47966913	47967409
bloodtfbs	CEBPB_125645	chr17	48031116	48031340
bloodtfbs	POLR2A_111055	chr17	55941562	55942026
bloodtfbs	SETDB1_18451	chr17	58827516	58828226
bloodtfbs	KAP1_22306	chr17	59588605	59589281
bloodtfbs	NFYB_14506	chr17	68771877	68772257
bloodtfbs	POLR2A_112880	chr17	73821549	73821973
bloodtfbs	REST_49353	chr17	77153183	77153553
bloodtfbs	REST_49728	chr18	2874388	2874632
bloodtfbs	WRNIP1_11629	chr18	4395595	4395995
bloodtfbs	CHD1_14259	chr18	4448297	4448733
bloodtfbs	FOS_116239	chr18	18926645	18927045
bloodtfbs	REST_49997	chr18	21532852	21533222
bloodtfbs	WRNIP1_11699	chr18	24226727	24227127
bloodtfbs	FOS_116924	chr18	33356475	33356875
bloodtfbs	CEBPB_129769	chr18	35118859	35119123
bloodtfbs	SPI1_59093	chr18	46317567	46317807
bloodtfbs	NFYB_14898	chr18	57595624	57596004
bloodtfbs	JUN_52538	chr18	59361542	59361838
bloodtfbs	EGR1_37574	chr18	77672380	77672656
bloodtfbs	CEBPB_131569	chr18	77987384	77987608
bloodtfbs	MYC_82873	chr19	1560987	1561347
bloodtfbs	POLR2A_117331	chr19	4519735	4520275
bloodtfbs	CTCF_140753	chr19	5652188	5652504
bloodtfbs	FOSL2_38590	chr19	5915243	5915503
bloodtfbs	CTCF_141510	chr19	13059921	13060245
bloodtfbs	STAT3_62022	chr19	15393215	15393491
bloodtfbs	FOXA1_81669	chr19	16767769	16768053
bloodtfbs	POLR2A_118749	chr19	17342661	17342962
bloodtfbs	MEF2A_19983	chr19	18061773	18061989
bloodtfbs	E2F6_22269	chr19	33163437	33163761
bloodtfbs	FOXP2_24746	chr19	39383958	39384262
bloodtfbs	SIN3AK20_33591	chr19	39575023	39575463
bloodtfbs	POLR2A_120836	chr19	46376542	46376858
bloodtfbs	EZH2_13107	chr19	50818163	50818667
bloodtfbs	RCOR1_45178	chr19	51225552	51225848
bloodtfbs	SPI1_61738	chr19	54467617	54467821
bloodtfbs	POLR2A_121940	chr19	55863010	55863406
bloodtfbs	STAT3_63186	chr20	10561475	10561751
bloodtfbs	FOS_121920	chr20	10709500	10709900
bloodtfbs	NFYB_16030	chr20	13646266	13646646
bloodtfbs	REST_53805	chr20	19924913	19925243
bloodtfbs	SPI1_62429	chr20	22537194	22537398
bloodtfbs	NR2F2_15184	chr20	34576976	34577376
bloodtfbs	REST_54178	chr20	34970113	34970357
bloodtfbs	RPC155_2646	chr20	43702519	43702975
bloodtfbs	REST_54682	chr20	48502039	48502283
bloodtfbs	REST_54833	chr20	51081134	51081378
bloodtfbs	CEBPB_138785	chr20	52840158	52840429
bloodtfbs	CTCF_151568	chr20	60929706	60929902
bloodtfbs	POLR2A_127444	chr20	62493003	62493531
bloodtfbs	ZNF274_1745	chr21	16883835	16884491
bloodtfbs	SETDB1_20639	chr21	28214019	28214729
bloodtfbs	CTCF_152982	chr21	37834126	37834456
bloodtfbs	JUND_93203	chr21	38273812	38274268
bloodtfbs	BATF_31034	chr21	40431110	40431346
bloodtfbs	USF1_55802	chr21	40445675	40445915
bloodtfbs	KAP1_24917	chr21	46609736	46610620
bloodtfbs	BATF_31187	chr22	19536598	19536834
bloodtfbs	POLR2A_130695	chr22	32347766	32348310
bloodtfbs	POLR2A_130839	chr22	35782685	35783081
bloodtfbs	POLR2A_130992	chr22	36859846	36860310
bloodtfbs	REST_56502	chr22	37036367	37036737
bloodtfbs	REST_56545	chr22	37876397	37876641
bloodtfbs	SPI1_65648	chr22	44968480	44968684
bloodtfbs	TEAD4_56781	chr22	49280289	49280539
